# Supplementary material for: Differentially conserved amino acid positions may reflect differences in SARS-CoV-2 and SARS-CoV behaviour
Source: Bioinformatics. 2021 Feb 9;37(16):2282–8. doi: 10.1093/bioinformatics/btab094 (PMC7929367; doi:10.1093/bioinformatics/btab094)
Supplement: btab094_Supplementary_Datay [file btab094_supplementary_datay.zip]

Archive with 2 entries (2 files):
- Bojkova et al_Supplements_002.pdf
- TableS6.xlsx
