# Supplementary material for: Differentially conserved amino acid positions may reflect differences in SARS-CoV-2 and SARS-CoV behaviour
Source: Bioinformatics. 2021 Feb 9;37(16):2282–8. doi: 10.1093/bioinformatics/btab094 (PMC7929367; doi:10.1093/bioinformatics/btab094)
Supplement: btab094_Supplementary_Datay [file btab094_supplementary_datay.zip › TableS6.xlsx]

## Sheet: Table S6
DCP	SARS-CoV	SARS-CoV-2	Alignment	BLOSUM SCORE	Protein	Change	SARS-CoV model	Source	SARS-CoV residue	SARS-CoV structural analysis	Location	SARS-CoV-2 model	Source	SARS-CoV-2 residue	SARS-CoV-2 structural analysis	Location	Effect
V8F	V8	F8	8	-1	NSP1	Conservative change
I104E	I102	E102	104	-3	NSP1	From Hydrophobic to Negative	2hsx	PDB	91	Located on protein surface	E	d2gdta1	Phyre2	102	Located on protein surface. Residue is in close proximity (within 5Å) of charged residues K72, R73 and D75	E	Possible - alteration of sidechain/ligand interactions
Y145F	Y143	F143	145	3	NSP1	Conservative change
Y159F	Y157	F157	159	3	NSP1	Conservative change
E160Q	E158	Q158	160	2	NSP1	From Negative to Polar_uncharged	c6zojj_	Phyre2	158	Located on protein surface, part of alpha helix	E	c6zojj_	Phyre2	154	Located on protein surface, part of alpha helix	E	Possible - alteration of sidechain/ligand interactions
Q161E	Q159	E159	161	2	NSP1	From Polar_uncharged to Negative	c6zojj_	Phyre2	159	Located on protein surface, part of alpha helix	E	c6zojj_	Phyre2	155	Located on protein surface, part of alpha helix	E	Possible - alteration of sidechain/ligand interactions
V2Y	V2	Y2	2	-1	NSP2	Conservative change							AlphaFold	2	Located on protein surface, start of beta sheet. Sidechain appears to point across the surface of the protein. Sidechain forms two hydrogen bonds with the sidechain of R4, which is located within the same beta sheet. Lack of hydrogen bonding with nonpolar Val in this position could affect the stability of the beta sheet	E	Possible - conformational change
M32S	M32	S32	32	-1	NSP2	From Hydrophobic to Polar_uncharged							AlphaFold	32	Located on protein surface, within a loop between two alpha helices. Sidechain does not appear to form hydrogen bonds with any neighbouring residues, so change may be accommodated	E	Unlikely
Y41F	Y41	F41	41	3	NSP2	Conservative change							AlphaFold	41	Located on protein surface, part of alpha helix. Sidechain appears to point across the surface of the protein	E	Possible - conformational change
S44T	S44	T44	44	1	NSP2	Conservative change							AlphaFold	44	Located on protein surface, end of alpha helix. Sidechain forms hydrogen bond with the backbone of F41 (also a DCP), which is located within the same alpha helix. Mutagenesis suggests that a Ser in this position could also form a hydrogen bond with the equivalent residue in SARS-CoV, so change may be accommodated	E	Unlikely
D54E	D53	E53	54	2	NSP2	Conservative change							AlphaFold	53	Located on protein surface, within a loop between an alpha helix and a beta sheet	E	Unlikely
F62Y	F61	Y61	62	3	NSP2	Conservative change							AlphaFold	61	Located on protein surface, part of beta sheet	E	Unlikely
D67E	D66	E66	67	2	NSP2	Conservative change							AlphaFold	66	Located on protein surface. Sidechain appears to point across the surface of the protein. Sidechain forms hydrogen bonds with the sidechain and backbone of S36, which is located within a neighbouring alpha helix. Hydrogen bond may coordinate the structure in this region by maintaining the proximity of the two regions of the polypeptide chain. Mutagenesis suggests that an Asp residue in this posit…	E	Unlikely
H72L	H71	L71	72	-3	NSP2	From Positive to Hydrophobic							AlphaFold	71	Located on protein surface, part of short alpha helix	E	Possible - alteration of sidechain/ligand interactions
V102I	V101	I101	102	3	NSP2	Conservative change							AlphaFold	101	Partially buried residue, part of beta sheet. Sidechain appears to point inwards towards protein	E	Unlikely
V104T	V103	T103	104	0	NSP2	From Hydrophobic to Polar_uncharged							AlphaFold	103	Located on protein surface, end of beta sheet. Sidechain appears to point across the surface of the protein. Sidechain forms hydrogen bond with the backbone of T103, which is located within a neighbouring region of the polypeptide chain. Hydrogen bond may coordinate the structure in this region by maintaining the proximity of the two regions of the polypeptide chain. Lack of hydrogen bonding with…	E	Likely - conformational change
T114L	T113	L113	114	-1	NSP2	From Polar_uncharged to Hydrophobic							AlphaFold	113	Located on protein surface	E	Possible - conformational change
E115D	E114	D114	115	2	NSP2	Conservative change							AlphaFold	114	Located on protein surface, three residues upstream of alpha helix	E	Unlikely
Q131N	Q130	N130	131	0	NSP2	Conservative change							AlphaFold	130	Located on protein surface, part of alpha helix	E	Unlikely
N135Q	N134	Q134	135	0	NSP2	Conservative change							AlphaFold	134	Located on protein surface	E	Unlikely
H137C	H136	C136	137	-3	NSP2	From Positive to Special							AlphaFold	136	Located on protein surface	E	Possible - alteration of sidechain/ligand interactions
N145D	N144	D144	145	1	NSP2	From Polar_uncharged to Negative							AlphaFold	144	Located on protein surface, within a tight loop between two beta sheets	E	Possible - alteration of sidechain/ligand interactions
V150T	V149	T149	150	0	NSP2	From Hydrophobic to Polar_uncharged							AlphaFold	149	Located on protein surface, part of alpha helix. Sidechain does not appear to form hydrogen bonds with any neighbouring residues, so change may be accommodated	E	Unlikely
L158V	L157	V157	158	1	NSP2	Conservative change							AlphaFold	157	Located on protein surface, two residues upstream of a beta sheet	E	Unlikely
H164F	H163	F163	164	-1	NSP2	From Positive to Hydrophobic							AlphaFold	163	Located on protein surface, in a loop between two alpha helices	E	Possible – conformational change and alteration of sidechain/ligand interactions
V171T	V170	T170	171	0	NSP2	From Hydrophobic to Polar_uncharged							AlphaFold	170	Located on protein surface, two residues downstream of a beta sheet. Sidechain appears to point inwards towards protein. Sidechain does not appear to form hydrogen bonds with any neighbouring residues, so change may be accommodated	E	Unlikely
I172K	I171	K171	172	-3	NSP2	From Hydrophobic to Positive							AlphaFold	171	Located on protein surface. Sidechain does not appear to form hydrogen bonds with any neighbouring residues, so change may be accommodated	E	Possible - alteration of sidechain/ligand interactions
P175A	P174	A174	175	-1	NSP2	From Special to Hydrophobic							AlphaFold	174	Partially buried residue. Sidechain appears to point inwards towards protein. Rearrangement of sidechains may be required to accommodate the larger Pro residue in this position in SARS-CoV	E	Possible - conformational change
T183Q	T182	Q182	183	-1	NSP2	Conservative change							AlphaFold	182	Located on protein surface	E	Unlikely
M189I	M188	I188	189	1	NSP2	Conservative change							AlphaFold	188	Partially buried residue, part of beta sheet. Sidechain appears to point inwards towards protein. Change to Met may require subtle sidechain rearragement to accommodate its larger sidechain	E	Unlikely
P190Y	P189	Y189	190	-3	NSP2	From Special to Hydrophobic							AlphaFold	189	Located on protein surface, end of beta sheet. Model shows sidechain in close proximity to H194 (also a DCP), but no hydrogen bonding is observed. Presence of larger Pro residue may affect the conformation of the end of the beta sheet	E	Possible - conformational change
Q195H	Q194	H194	195	0	NSP2	From Polar_uncharged to Positive							AlphaFold	194	Located on protein surface, end of alpha helix. Model shows sidechain in close proximity to Y189 (also a DCP), but no hydrogen bonding is observed	E	Possible - alteration of sidechain/ligand interactions
D196N	D195	N195	196	1	NSP2	From Negative to Polar_uncharged							AlphaFold	195	Located on protein surface	E	Possible - alteration of sidechain/ligand interactions
P197S	P196	S196	197	-1	NSP2	From Special to Polar_uncharged							AlphaFold	196	Located on protein surface, in a turn in the structure three residues dowstream of an alpha helix. Sidechain does not appear to form hydrogen bonds with any neighbouring residues, so change may be accommodated, although presence of bulky Pro residue could affect the conformation of the turn	E	Possible - conformational change
V205L	V204	L204	205	1	NSP2	Conservative change							AlphaFold	204	Located on protein surface, start of alpha helix. Sidechain appears to point across the surface of the protein	E	Unlikely
H211E	H210	E210	211	0	NSP2	From Positive to Negative							AlphaFold	210	Located on protein surface, part of alpha helix	E	Possible - alteration of sidechain/ligand interactions
R217I	R216	I216	217	-3	NSP2	From Positive to Hydrophobic							AlphaFold	216	Located on protein surface, start of beta sheet. Sidechain appears to point across the surface of the protein	E	Possible – conformational change and alteration of sidechain/ligand interactions
R225I	R224	I224	225	-3	NSP2	From Positive to Hydrophobic							AlphaFold	224	Partially buried residue, part of beta sheet	E	Possible – conformational change and alteration of sidechain/ligand interactions
C226A	C225	A225	226	0	NSP2	From Special to Hydrophobic							AlphaFold	225	Partially buried residue, part of beta sheet	E	Possible - conformational change
A233S	A232	S232	233	1	NSP2	From Hydrophobic to Polar_uncharged							AlphaFold	232	Partially buried residue, part of beta sheet. Sidechain forms hydrogen bond with the backbone of Y233, which is located within the same beta sheet. Lack of hydrogen bonding with a nonpolar Ala in this position could affect the stability of the beta sheet	E	Likely - conformational change
R241C	R240	C240	241	-3	NSP2	From Positive to Special							AlphaFold	240	Located on protein surface, start of beta sheet	E	Possible - alteration of sidechain/ligand interactions
D251N	D250	N250	251	1	NSP2	From Negative to Polar_uncharged							AlphaFold	250	Located on protein surface, end of beta sheet. Sidechain forms hydrogen bonds with the backbones of G252 and N254 (also a DCP), which appears to create a turn in the structure downstream of the beta sheet. Mutagenesis suggests the sidechain of Asp could form either of these hydrogen bonds, but not both simultaneously, which could affect the conformation of the loop	E	Possible – conformational change and alteration of sidechain/ligand interactions
S254C	S253	C253	254	-1	NSP2	From Polar_uncharged to Special							AlphaFold	253	Located on protein surface, within a loop four residues downstream of a beta sheet	E	Unlikely
G255N	G254	N254	255	0	NSP2	From Special to Polar_uncharged							AlphaFold	254	Located on protein surface. Sidechain forms hydrogen bond with the sidechain of K102, which is located within a neighbouring beta sheet. Hydrogen bond may coordinate the structure by maintaining the proximity of the two regions of the polypeptide chain. Lack of hydrogen bonding with nonpolar Gly in this position could affect the conformation of the protein in this region	E	Likely - conformational change
I259V	I258	V258	259	3	NSP2	Conservative change							AlphaFold	258	Partially buried residue. Sidechain is partially covered by a neighbouring alpha helix and two overlying beta sheets	B	Unlikely
T260V	T259	V259	260	0	NSP2	From Polar_uncharged to Hydrophobic							AlphaFold	259	Partially buried residue. Sidechain appears to point inwards towards protein	E	Possible - conformational change
D262E	D261	E261	262	2	NSP2	Conservative change							AlphaFold	261	Located on protein surface, three residues upstream of alpha helix	E	Unlikely
V264S	V263	S263	264	-2	NSP2	From Hydrophobic to Polar_uncharged							AlphaFold	263	Partially buried residue, start of alpha helix. Sidechain appears to point inwards towards protein. Sidechain forms hydrogen bond with the backbone of G260, which is located within a turn upstream of the alpha helix. Hydrogen bond appears to coordinate the turn in the structure. Lack of hydrogen bonding with nonpolar Val in this position may affect the conformation of the protein in this region	E	Likely - conformational change
T266G	T265	G265	266	-2	NSP2	From Polar_uncharged to Special							AlphaFold	265	Located on protein surface, part of alpha helix	E	Possible - conformational change
E269D	E268	D268	269	2	NSP2	Conservative change							AlphaFold	268	Located on protein surface, part of alpha helix	E	Unlikely
S276Q	S275	Q275	276	0	NSP2	Conservative change							AlphaFold	275	Located on protein surface, part of alpha helix	E	Unlikely
R277K	R276	K276	277	2	NSP2	Conservative change							AlphaFold	276	Located on protein surface, part of alpha helix. Sidechain forms hydrogen bond with the sidechain of E272, which is located within the same alpha helix. Mutagenesis suggests that an Arg residue in this position could also form a hydrogen bond with E272, so change may be accommodated	E	Unlikely
R279K	R278	K278	279	2	NSP2	Conservative change							AlphaFold	278	Located on protein surface, flanked by the start of an alpha helix and a beta sheet	E	Unlikely
H289K	H288	K288	289	-1	NSP2	Conservative change							AlphaFold	288	Located on protein surface	E	Unlikely
V294I	V293	I293	294	3	NSP2	Conservative change							AlphaFold	293	Buried residue, part of alpha helix	B	Unlikely
I309V	I308	V308	309	3	NSP2	Conservative change							AlphaFold	308	Located on protein surface, part of alpha helix	E	Unlikely
D310E	D309	E309	310	2	NSP2	Conservative change							AlphaFold	309	Located on protein surface, part of alpha helix	E	Unlikely
I312V	I311	V311	312	3	NSP2	Conservative change							AlphaFold	311	Located on protein surface, part of alpha helix. Sidechain appears to point across the surface of the protein	E	Unlikely
S319A	S318	A318	319	1	NSP2	From Polar_uncharged to Hydrophobic							AlphaFold	318	Located on protein surface, part of alpha helix. Mutagenesis suggests that a Ser in this position could form hydrogen bond with the sidechain of D315, which is located within the same alpha helix. Lack of hydrogen bonding with nonpolar Ala in this position in SARS-CoV-2 could affect the stability of the protein in this region	E	Possible - conformational change
T322Q	T321	Q321	322	-1	NSP2	Conservative change							AlphaFold	321	Located on protein surface, part of alpha helix	E	Unlikely
Y330F	Y329	F329	330	3	NSP2	Conservative change							AlphaFold	329	Partially buried residue, start of beta sheet. Sidechain is partially covered by an overlying alpha helix	E	Unlikely
P337A	P336	A336	337	-1	NSP2	From Special to Hydrophobic							AlphaFold	336	Located on protein surface, in a loop between two beta sheets. Presence of bulky Pro sidechain could affect the conformation of the loop	E	Possible - conformational change
V338K	V337	K337	338	-2	NSP2	From Hydrophobic to Positive							AlphaFold	337	Located on protein surface, in a loop between two beta sheets. Sidechain forms hydrogen bond with the sidechain of T332, which is located within the upstream beta sheet. Hydrogen bond appears to coordinate the structure in this region by introducing a bend downstream of the beta sheet. Lack of hydrogen bonding with nonpolar Val in this position could affect the conformation of the protein in this…	E	Likely - conformational change (and possible alteration of sidechain/ligand interactions)
Q346E	Q345	E345	346	2	NSP2	From Polar_uncharged to Negative							AlphaFold	345	Located on protein surface. Region around residue not modelled, so unable to predict hydrogen bonding	E	Possible - alteration of sidechain/ligand interactions
R348K	R347	K347	348	2	NSP2	Conservative change
T352S	T351	S351	352	1	NSP2	Conservative change
G356A	G355	A355	356	0	NSP2	From Special to Hydrophobic
P358A	P357	A357	358	-1	NSP2	From Special to Hydrophobic
Q360E	Q359	E359	360	2	NSP2	From Polar_uncharged to Negative
G363R	G362	R362	363	-2	NSP2	From Special to Positive
I365V	I364	V364	365	3	NSP2	Conservative change
D374E	D373	E373	374	2	NSP2	Conservative change
A375T	A374	T374	375	0	NSP2	From Hydrophobic to Polar_uncharged
N377Q	N376	Q376	377	0	NSP2	Conservative change
H378N	H377	N377	378	1	NSP2	From Positive to Polar_uncharged
I380V	I379	V379	380	3	NSP2	Conservative change
P381R	P380	R380	381	-2	NSP2	From Special to Positive
D382V	D381	V381	382	-3	NSP2	From Negative to Hydrophobic
R385K	R384	K384	385	2	NSP2	Conservative change
V388I	V387	I387	388	3	NSP2	Conservative change
E396Q	E395	Q395	396	2	NSP2	From Negative to Polar_uncharged
Q397Y	Q396	Y396	397	-1	NSP2	From Polar_uncharged to Hydrophobic
V402I	V401	I401	402	3	NSP2	Conservative change
Y407F	Y406	F406	407	3	NSP2	Conservative change
L412A	L411	A411	412	-1	NSP2	Conservative change
S415N	S414	N414	415	1	NSP2	Conservative change
V416L	V415	L415	416	1	NSP2	Conservative change
L426V	L425	V425	426	1	NSP2	Conservative change
Q429L	Q428	L428	429	-2	NSP2	From Polar_uncharged to Hydrophobic
S435T	S434	T434	435	1	NSP2	Conservative change
T441V	T440	V440	441	0	NSP2	From Polar_uncharged to Hydrophobic							AlphaFold	440	Located on protein surface, part of alpha helix	E	Possible - conformational change
V442Y	V441	Y441	442	-1	NSP2	Conservative change							AlphaFold	441	Located on protein surface, part of alpha helix	E	Unlikely
R446K	R445	K445	446	2	NSP2	Conservative change							AlphaFold	445	Located on protein surface, part of alpha helix	E	Unlikely
I452L	I451	L451	452	2	NSP2	Conservative change							AlphaFold	451	Located on protein surface, part of alpha helix	E	Unlikely
A454E	A453	E453	454	-1	NSP2	From Hydrophobic to Negative							AlphaFold	453	Located on protein surface, part of alpha helix	E	Possible - alteration of sidechain/ligand interactions
S457K	S456	K456	457	0	NSP2	From Polar_uncharged to Positive							AlphaFold	456	Located on protein surface, part of alpha helix. Sidechain forms hydrogen bond with the sidechain of E452, which is located within the same alpha helix. Mutagenesis suggests the smaller Ser sidechain may not form a hydrogen bond with the sidechain of E452, but it may form a hydrogen bond with its backbone - change may nevertheless affect the stability of the alpha helical structure	E	Possible – conformational change and alteration of sidechain/ligand interactions
A458E	A457	E457	458	-1	NSP2	From Hydrophobic to Negative							AlphaFold	457	Located on protein surface, end of alpha helix. Sidechain forms salt bridge with the sidechain of K454, which is located within the same alpha helix. Lack of bonding with nonpolar Ala in this position could affect the stability of the alpha helical structure	E	Likely - conformational change (and possible alteration of sidechain/ligand interactions)
A466G	A465	G465	466	0	NSP2	From Hydrophobic to Special							AlphaFold	465	Located on protein surface, part of alpha helix	E	Unlikely
L470V	L469	V469	470	1	NSP2	Conservative change							AlphaFold	469	Located on protein surface, part of alpha helix	E	Unlikely
I474S	I473	S473	474	-2	NSP2	From Hydrophobic to Polar_uncharged							AlphaFold	473	Located on protein surface, part of alpha helix. Sidechain forms hydrogen bonds with the backbones of V469 (also a DCP) and K470, which are both located within the same alpha helix. Lack of hydrogen bonding with nonpolar Leu in this position could affect the stability of the alpha helical structure	E	Likely - conformational change
K482G	K481	G481	482	-2	NSP2	From Positive to Special							AlphaFold	481	Located on protein surface, in a loop between two beta sheets	E	Possible - alteration of sidechain/ligand interactions
Q486V	Q485	V485	486	-2	NSP2	From Polar_uncharged to Hydrophobic							AlphaFold	485	Located on protein surface, part of beta sheet	E	Possible - conformational change
V487T	V486	T486	487	0	NSP2	From Hydrophobic to Polar_uncharged							AlphaFold	486	Located on protein surface, end of beta sheet. Sidechain appears to point across the surface of the protein. Sidechain does not appear to form hydrogen bonds with any neighbouring residus, so change may be structurally acommodated	E	Unlikely
A488C	A487	C487	488	0	NSP2	From Hydrophobic to Special							AlphaFold	487	Located on protein surface, in a loop between an alpha helix and a beta sheet. Sidechain does not appear to form hydrogen bonds with any neighbouring residues, so change may be accommodated	E	Unlikely
S489A	S488	A488	489	1	NSP2	From Polar_uncharged to Hydrophobic							AlphaFold	488	Located on protein surface, in a loop between an alpha helix and a beta sheet	E	Possible - conformational change
D490K	D489	K489	490	-1	NSP2	From Negative to Positive							AlphaFold	489	Located on protein surface, in a loop between an alpha helix and a beta sheet	E	Possible - alteration of sidechain/ligand interactions
N491E	N490	E490	491	0	NSP2	From Polar_uncharged to Negative							AlphaFold	490	Located on protein surface, in a loop between an alpha helix and a beta sheet	E	Possible - alteration of sidechain/ligand interactions
C495S	C494	S494	495	-1	NSP2	From Special to Polar_uncharged							AlphaFold	494	Located on protein surface, part of alpha helix. Sidechain forms hydrogen bond with the backbone of V495, which is located within the same alpha helix. Mutagenesis suggests that the slightly larger sidechain of Cys may not form a hydrogen bond with the backbone of V495, although it would be possible with subtle conformational change	E	Possible - conformational change
K497Q	K496	Q496	497	1	NSP2	From Positive to Polar_uncharged							AlphaFold	496	Located on protein surface, part of alpha helix	E	Possible - alteration of sidechain/ligand interactions
C498T	C497	T497	498	-1	NSP2	From Special to Polar_uncharged							AlphaFold	497	Located on protein surface, part of alpha helix. Sidechain forms hydrogen bond with the backbone of E493, which is located within the same alpha helix. Mutagenesis suggests that the slightly larger sidechain of Cys may not form a hydrogen bond with the backbone of E493, although it would be possible with subtle conformational change	E	Possible - conformational change
I500F	I499	F499	500	0	NSP2	Conservative change							AlphaFold	499	Partially buried residue, part of alpha helix. Sidechain appears to point inwards towards protein	E	Unlikely
D501K	D500	K500	501	-1	NSP2	From Negative to Positive							AlphaFold	500	Located on protein surface, part of alpha helix	E	Possible - alteration of sidechain/ligand interactions
V502L	V501	L501	502	1	NSP2	Conservative change							AlphaFold	501	Partially buried residue, part of alpha helix. Sidechain appears to point towards another alpha helix running parallel	E	Unlikely
A506F	A505	F505	506	-2	NSP2	Conservative change							AlphaFold	505	Located on protein surface, part of alpha helix	E	Unlikely
E508A	E507	A507	508	-1	NSP2	From Negative to Hydrophobic							AlphaFold	507	Located on protein surface, part of alpha helix	E	Possible - alteration of sidechain/ligand interactions
M509L	M508	L508	509	2	NSP2	Conservative change							AlphaFold	508	Located on protein surface, part of alpha helix	E	Possible - conformational change
I511A	I510	A510	511	-1	NSP2	Conservative change							AlphaFold	510	Located on protein surface, start of beta sheet	E	Unlikely
Q513S	Q512	S512	513	0	NSP2	Conservative change							AlphaFold	512	Located on protein surface, part of beta sheet.	E	Unlikely
T515I	T514	I514	515	-1	NSP2	From Polar_uncharged to Hydrophobic							AlphaFold	514	Located on protein surface, part of beta sheet	E	Unlikely
A517G	A516	G516	517	0	NSP2	From Hydrophobic to Special							AlphaFold	516	Located on protein surface, in a loop between two beta sheets	E	Unlikely
R522K	R521	K521	522	2	NSP2	Conservative change							AlphaFold	521	Located on protein surface, part of beta sheet	E	Unlikely
V529T	V528	T528	529	0	NSP2	From Hydrophobic to Polar_uncharged							AlphaFold	528	Located on protein surface, start of beta sheet. Beta sheet appear to run parallel to several other beta sheets, with sidechains residing in close proximity. Model suggests that polar Thr does not form any hydrogen bonds with any neighbouring residues, so change may be accommodated	E	Unlikely
I542V	I541	V541	542	3	NSP2	Conservative change							AlphaFold	541	Located on protein surface, part of beta sheet	E	Unlikely
R543K	R542	K542	543	2	NSP2	Conservative change							AlphaFold	542	Located on protein surface, part of beta sheet	E	Unlikely
G544S	G543	S543	544	0	NSP2	From Special to Polar_uncharged							AlphaFold	543	Located on protein surface, end of beta sheet. Sidechain forms hydrogen bond with the backbone of E546, which is located within a neighbouring alpha helix. Hydrogen bond appears to coordinate the structure in this region by stabilising a curve in the structure, which would likely be lost with a nonpolar Gly in this position	E	Likely - conformational change
K545R	K544	R544	545	2	NSP2	Conservative change							AlphaFold	544	Located on protein surface, start of alpha helix. Sidechain forms two hydrogen bonds with the backbone of L553, which is located within a neighbouring region of the polypeptide chain. Hydrogen bonds may coordinate the structure in this region by maintaining the proximity of the two regions of the polypeptide chain - appear to introduce a bend in the structure around L553. Mutagenesis suggests tha…	E	Possible - conformational change
Q547E	Q546	E546	547	2	NSP2	From Polar_uncharged to Negative							AlphaFold	546	Located on protein surface, part of alpha helix	E	Possible - alteration of sidechain/ligand interactions
D566E	D565	E565	566	2	NSP2	Conservative change							AlphaFold	565	Located on protein surface	E	Unlikely
S567T	S566	T566	567	1	NSP2	Conservative change							AlphaFold	566	Located on protein surface. Sidechain appears to point across the surface of the protein	E	Unlikely
D569P	D568	P568	569	-1	NSP2	From Negative to Special							AlphaFold	568	Located on protein surface	E	Possible – conformational change and alteration of sidechain/ligand interactions
S574T	S573	T573	574	1	NSP2	Conservative change							AlphaFold	573	Located on protein surface. Sidechain forms hydrogen bond with the backbone of E575. Hydrogen bond appears to coordinate a bend in the structure. Mutagenesis suggests that a Ser in this position could also form a hydrogen bond with E575, so change may be accommodated	E	Unlikely
E583D	E582	D582	583	2	NSP2	Conservative change							AlphaFold	582	Located on protein surface	E	Unlikely
E585Q	E584	Q584	585	2	NSP2	From Negative to Polar_uncharged							AlphaFold	584	Located on protein surface, part of beta sheet	E	Possible - alteration of sidechain/ligand interactions
T589Q	T588	Q588	589	-1	NSP2	Conservative change							AlphaFold	588	Located on protein surface	E	Unlikely
V591T	V590	T590	591	0	NSP2	From Hydrophobic to Polar_uncharged							AlphaFold	590	Buried residue, part of short alpha helix. Sidechain forms hydrogen bond with the sidechain of T629, which is located within a neighbouring region of the polypeptide chain. Hydrogen bond may coordinate the structure by maintaining the proximity of the two regions of the polypeptide chain. Lack of hydrogen bonding with nonpolar Val in this position may affect the conformation of the protein	B	Likely - conformational change
D592S	D591	S591	592	0	NSP2	From Negative to Polar_uncharged							AlphaFold	591	Located on protein surface, part of alpha helix	E	Possible - alteration of sidechain/ligand interactions
S593E	S592	E592	593	0	NSP2	From Polar_uncharged to Negative							AlphaFold	592	Located on protein surface, part of alpha helix	E	Possible - alteration of sidechain/ligand interactions
N596E	N595	E595	596	0	NSP2	From Polar_uncharged to Negative							AlphaFold	595	Located on protein surface	E	Possible - alteration of sidechain/ligand interactions
A598P	A597	P597	598	-1	NSP2	From Hydrophobic to Special							AlphaFold	597	Located on protein surface. Pro residue appears to introduce a bend in the structure two residues upstream of a beta sheet, which may be lost with the smaller Ala residue in this position	E	Possible - conformational change
A629V	A628	V628	629	0	NSP2	Conservative change							AlphaFold	628	Buried residue, part of beta sheet	B	Unlikely
V633T	V632	T632	633	0	NSP2	From Hydrophobic to Polar_uncharged							AlphaFold	632	Buried residue, part of beta sheet. Sidechain forms hydrogen bond with the backbone of Q586, which is located within a neighbouring region of the polypeptide chain. Hydrogen bond may coordinate the structure in this region by maintaining the proximity of the two regions of the polypeptide chain. Lack of hydrogen bonding with nonpolar Val in this position may affect the conformation of the protein	B	Likely - conformational change
R636T	R634	T634	636	-1	NSP2	From Positive to Polar_uncharged
I3P	I3	P3	3	-3	NSP3	From Hydrophobic to Special
K4T	K4	T4	4	-1	NSP3	From Positive to Polar_uncharged
G5K	G5	K5	5	-2	NSP3	From Special to Positive
E10D	E10	D10	10	2	NSP3	Conservative change	2gri	PDB	10	Located on protein surface	E	d2gria1	Phyre2	9	Located on protein surface. Sidechain forms hydrogen bond with V15, which appears to contribute to the coordination of a loop in the protein structure. However, model suggests that conformation is maintained even without hydrogen bonding between the equivalent residues in SARS-CoV	E	Unlikely
R23N	R23	N23	23	0	NSP3	From Positive to Polar_uncharged	2gri	PDB	23	Located on protein surface, end of beta sheet. Sidechain forms hydrogen bond with the backbone of N37, located 5 residues upstream of a neighbouring beta sheet. Hydrogen bond may coordinate the structure in this region by maintaining the proximity of the two regions of the polypeptide chain	E	d2gria1	Phyre2	22	Located on protein surface, end of beta sheet. Residue is in close proximity (within 5Å) of residue 101 (also an Arg in SARS-CoV), which could indicate this region is important for binding. Sidechain appears to be too short to form hydrogen bond with N36 (equivalent to N37 in SARS-CoV) and, although this does not appear to affect the distance between the residues (8.0Å between the alpha carbons i…	E	Possible – conformational change and alteration of sidechain/ligand interactions
T52N	T52	N52	52	0	NSP3	Conservative change	2gri	PDB	52	Located on protein surface, one residue upstream of an alpha helix	E	d2gria1	Phyre2	51	Located on protein surface, part of alpha helix	E	Unlikely
E60D	E60	D60	60	2	NSP3	Conservative change	2gri	PDB	60	Located on protein surface, part of alpha helix	E	d2gria1	Phyre2	59	Located on protein surface, part of alpha helix	E	Unlikely
D71E	D71	E71	71	2	NSP3	Conservative change	2gri	PDB	71	Located on protein surface, part of alpha helix	E	d2gria1	Phyre2	70	Located on protein surface, part of alpha helix	E	Unlikely
N75P	N75	P75	75	-2	NSP3	From Polar_uncharged to Special	2gri	PDB	75	Located on protein surface, part of alpha helix	E	d2gria1	Phyre2	74	Located on protein surface, part of alpha helix. Sidechain appears to point across the surface of the protein	E	Possible - conformational change
F88Y	F88	Y88	88	3	NSP3	Conservative change	2gri	PDB	88	Partially buried residue	E	d2gria1	Phyre2	87	Partially buried residue. OH groups of sidechain forms hydrogen bond with the backbone of W82, which appears to form a curve in the structure outside an alpha helix. This hydrogen bond would not form with a nonpolar Phe in this position	E	Likely - conformational change
A94S	A94	S94	94	1	NSP3	From Hydrophobic to Polar_uncharged	2gri	PDB	94	Located on protein surface	E	d2gria1	Phyre2	93	Located on protein surface. Sidechain does not appear to form hydrogen bonds with any neighbouring residues, so change may be accommodated	E	Unlikely
E97F	E97	F97	97	-3	NSP3	From Negative to Hydrophobic	2gri	PDB	97	Located on protein surface. Sidechain appears to point across the surface of the protein	E	d2gria1	Phyre2	96	Partially buried residue. Sidechain appears to point inwards towards protein. Sidechain also appears to interact with the sidechain of P109, which is not observed with a Glu in this position in SARS-CoV	E	Possible – conformational change and alteration of sidechain/ligand interactions
N98K	N98	K98	98	0	NSP3	From Polar_uncharged to Positive	2gri	PDB	98	Located on protein surface	E	d2gria1	Phyre2	97	Located on protein surface	E	Possible - alteration of sidechain/ligand interactions
S100A	S100	A100	100	1	NSP3	From Polar_uncharged to Hydrophobic	2gri	PDB	100	Located on protein surface	E	d2gria1	Phyre2	99	Located on protein surface	E	Possible - conformational change
R102H	R102	H102	102	0	NSP3	Conservative change	2gri	PDB	102	Located on protein surface	E	d2gria1	Phyre2	101	Located on protein surface	E	Unlikely
Y108F	Y108	F108	108	3	NSP3	Conservative change	2gri	PDB	108	Located on protein surface	E	d2gria1	Phyre2	107	Located on protein surface	E	Unlikely
P109Y	P109	Y109	109	-3	NSP3	From Special to Hydrophobic	2gri	PDB	109	Located on protein surface	E	d2gria1	Phyre2	108	Located on protein surface	E	Unlikely
D111P	D111	P111	111	-1	NSP3	From Negative to Special	2gri	PDB	111	Located on protein surface	E	d2gria1	Phyre2	110	Located on protein surface	E	Possible - alteration of sidechain/ligand interactions
E112D	E112	D112	112	2	NSP3	Conservative change	2gri	PDB	112	Located on protein surface	E	d2gria1	Phyre2	111	Located on protein surface	E	Unlikely
E114D	E114	D114	114	2	NSP3	Conservative change
D116E	D116	E116	116	2	NSP3	Conservative change
D117E	D117	E117	117	2	NSP3	Conservative change
A118G	A118	G118	118	0	NSP3	From Hydrophobic to Special
E119D	E119	D119	119	2	NSP3	Conservative change
I126F	I125	F125	126	0	NSP3	Conservative change
D127E	D126	E126	127	2	NSP3	Conservative change
E128P	E127	P127	128	-1	NSP3	From Negative to Special
T129S	T128	S128	129	1	NSP3	Conservative change
C130T	C129	T129	130	-1	NSP3	From Special to Polar_uncharged
E131Q	E130	Q130	131	2	NSP3	From Negative to Polar_uncharged
H132Y	H131	Y131	132	2	NSP3	From Positive to Hydrophobic
L143K	L142	K142	143	-2	NSP3	From Hydrophobic to Positive
S150T	S149	T149	150	1	NSP3	Conservative change
R155Q	R154	Q154	155	1	NSP3	From Positive to Polar_uncharged
V156P	V155	P155	156	-2	NSP3	From Hydrophobic to Special
E160Q	E159	Q159	160	2	NSP3	From Negative to Polar_uncharged
T168D	T167	D167	168	-1	NSP3	From Polar_uncharged to Negative
T169S	T168	S168	169	1	NSP3	Conservative change
E170Q	E169	Q169	170	2	NSP3	From Negative to Polar_uncharged
S172T	S171	T171	172	1	NSP3	Conservative change
E194Q	E174	Q174	194	2	NSP3	From Negative to Polar_uncharged
P199M	P177	M177	199	-2	NSP3	From Special to Hydrophobic
E207T	E182	T182	207	-1	NSP3	From Negative to Polar_uncharged
E208I	E183	I183	208	-3	NSP3	From Negative to Hydrophobic
P209E	P184	E184	209	-1	NSP3	From Special to Negative
T214S	T189	S189	214	1	NSP3	Conservative change	2fav	PDB	8	Located on protein surface. Sidechain forms hydrogen bond with G9	E	6vxs	PDB	7	Located on protein surface. Sidechain appears to point away from G8 (equivalent to G9 in SARS-CoV), so hydrogen bonding is not observed, which may affect the stability of the protein structure in this region	E	Possible - conformational change
A224Y	A199	Y199	224	-2	NSP3	Conservative change	2fav	PDB	18	Buried residue, part of beta sheet	B	6vxs	PDB	17	Located on protein surface, part of beta sheet. Sidechain forms hydrogen bond with the sidechain of K11, which is located at the end of a neighbouring beta sheet. Hydrogen bond may coordinate the structure in this region by maintaining the proximity of the two beta sheets. Lack of this hydrogen bond with nonpolar Ala in this position could affect the conformation in this region	E	Likely - conformational change
C227N	C202	N202	227	-3	NSP3	From Special to Polar_uncharged	2fav	PDB	21	Located on protein surface, end of beta sheet	E	6vxs	PDB	20	Located on protein surface. Sidechain appears to point across the surface of the protein	E	Unlikely
K232E	K207	E207	232	1	NSP3	From Positive to Negative	2fav	PDB	26	Located on protein surface, part of alpha helix	E	6vxs	PDB	25	Located on protein surface, part of alpha helix	E	Possible - alteration of sidechain/ligand interactions
Q235K	Q210	K210	235	1	NSP3	From Polar_uncharged to Positive	2fav	PDB	29	Located on protein surface, part of alpha helix	E	6vxs	PDB	28	Located on protein surface, part of alpha helix	E	Possible - alteration of sidechain/ligand interactions
S236K	S211	K211	236	0	NSP3	From Polar_uncharged to Positive	2fav	PDB	30	Located on protein surface, part of alpha helix. Sidechain forms hydrogen bond with the backbone of K26 (also a DCP), which is located within the same alpha helix	E	6vxs	PDB	29	Located on protein surface, part of alpha helix. Model 6vxs suggests that the sidechain forms a salt bridge or hydrogen bond with the sidechain of E26, which is located within the same alpha helix. Mutagenesis suggests that a Ser in this position may be too small to form polar contact with the sidechain of E26, but it may be able to form a hydrogen bond with its backbone. However, SARS-CoV model …	E	Possible – conformational change and alteration of sidechain/ligand interactions
A237V	A212	V212	237	0	NSP3	Conservative change	2fav	PDB	31	Buried residue, part of alpha helix	B	6vxs	PDB	30	Partially buried residue, part of alpha helix. Sidechain appears to point inwards towards protein	B	Unlikely
N238K	N213	K213	238	0	NSP3	From Polar_uncharged to Positive	2fav	PDB	32	Located on protein surface, end of alpha helix. Sidechain forms hydrogen bond with the backbone of P3, which is located in a neighbouring region of the polypeptide chain	E	6vxs	PDB	31	Located on protein surface, end of an alpha helix. Sidechain forms hydrogen bond with the backbone of K28 (also a DCP), which is located within the same alpha helix. Mutagenesis suggests that the sidechain of Asn may be too small to form a hydrogen bond with K28, which could affect the stability of the alpha helical structure in this region. Residue with which this residue forms hydrogen bond in …	E	Possible – conformational change and alteration of sidechain/ligand interactions
M240T	M215	T215	240	-1	NSP3	From Hydrophobic to Polar_uncharged	2fav	PDB	34	Located on protein surface	E	6vxs	PDB	33	Located on protein surface. Sidechain appears surrounded by larger sidechains (V3, K90, H91, E120). Sidechain forms hydrogen bond with the sidechain of N4, which is located within a neighbouring polypeptide chain. This hydrogen bond may coordinate the structure in this region by maintaining the proximity of the two regions of the polypeptide chain. Although considered nonpolar, the sulphur atom o…	E	Possible - conformational change
I242V	I217	V217	242	3	NSP3	Conservative change	2fav	PDB	36	Buried residue, part of beta sheet	B	6vxs	PDB	35	Buried residue, part of beta sheet	B	Unlikely
G266N	G241	N241	266	0	NSP3	From Special to Polar_uncharged	2fav	PDB	60	Located on protein surface, start of alpha helix	E	6vxs	PDB	59	Located on protein surface, part of alpha helix. Model suggests that the sidechain forms a hydrogen bond with the sidechain of N54, which is located within another alpha helix which lies perpendicular to the alpha helix in which N59 is located. Hydrogen bond may be important in maintaining this structure, which may be lost with nonpolar Gly in this position	E	Likely - conformational change
K270V	K245	V245	270	-2	NSP3	From Positive to Hydrophobic	2fav	PDB	64	Located on protein surface, part of alpha helix	E	6vxs	PDB	63	Located on protein surface, part of alpha helix	E	Possible - alteration of sidechain/ligand interactions
K277A	K252	A252	277	-1	NSP3	From Positive to Hydrophobic	2fav	PDB	71	Located on protein surface, part of alpha helix	E	6vxs	PDB	70	Located on protein surface, part of alpha helix	E	Possible - alteration of sidechain/ligand interactions
L278T	L253	T253	278	-1	NSP3	From Hydrophobic to Polar_uncharged	2fav	PDB	72	Located on protein surface, part of alpha helix	E	6vxs	PDB	71	Located on protein surface, part of alpha helix, between monomers. Sidechain forms hydrogen bond with the backbone of Y68, which is located within the same alpha helix. Lack of this hydrogen bonding with a nonpolar Leu in this position could affect the stability of the alpha helical structure	E	Likely - conformational change
T283K	T258	K258	283	-1	NSP3	From Polar_uncharged to Positive	2fav	PDB	77	Located on protein surface	E	6vxs	PDB	76	Located on protein surface	E	Possible - alteration of sidechain/ligand interactions
K298H	K273	H273	298	-1	NSP3	Conservative change	2fav	PDB	92	Located on protein surface, part of beta sheet. Sidechain forms hydrogen bond with the sidechain of Q120 (also a DCP), which is located in a neighbouring alpha helix. Hydrogen bond may coordinate the structure in this region by maintaining the proximity of the two regions of the polypeptide chain	E	6vxs	PDB	91	Located on protein surface, start of beta sheet. Since the residue equivalent to Q120 in in SARS-CoV is a DCP which is a His residue in SARS-CoV-2 (H119), the residues appear to repel each other, resulting in their sidechains pointing away from each other and possibly affecting the stability of the structure in this region	E	Possible - conformational change
L307V	L282	V282	307	1	NSP3	Conservative change	2fav	PDB	101	Located on protein surface, part of alpha helix. Sidechain appears to point inwards towards protein	E	6vxs	PDB	100	Located on protein surface, part of alpha helix	E	Unlikely
A309K	A284	K284	309	-1	NSP3	From Hydrophobic to Positive	2fav	PDB	103	Located on protein surface, part of alpha helix	E	6vxs	PDB	102	Located on protein surface, part of alpha helix. Sidechain appears to point across the surface of the protein. Change from smaller Ala residue could also affect the conformation of the protein in this region	E	Possible – conformational change and alteration of sidechain/ligand interactions
A318S	A293	S293	318	1	NSP3	From Hydrophobic to Polar_uncharged	2fav	PDB	112	Located on protein surface, part of alpha helix	E	6vxs	PDB	111	Located on protein surface, part of alpha helix. Sidechain forms hydrogen bond with the backbone of G78, which is located in a neighbouring region of the polypeptide chain. Hydrogen bond appears to coordinate the structure in this region by maintaining the proximity of the two regions of the polypeptide chain - appears to introduce a bend in the structure around G78. Lack of this hydrogen bonding…	E	Likely - conformational change
S325Q	S300	Q300	325	0	NSP3	Conservative change	2fav	PDB	119	Located on protein surface, part of alpha helix. Sidechain forms hydrogen bond with the backbone of N116, located within the same alpha helix	E	6vxs	PDB	118	Located on protein surface, part of alpha helix. Sidechain forms hydrogen bond with the backbone of E114 (equivalent to N116 in SARS-CoV), which is located within the same alpha helix. Mutagenesis suggests that the sidechain of Ser may be too small to form a hydrogen bond with E114, which could affect the stability of the alpha helical structure, although SARS-CoV model suggests that hydrogen bon…	E	Possible - conformational change
Q326H	Q301	H301	326	0	NSP3	From Polar_uncharged to Positive	2fav	PDB	120	Located on protein surface. Sidechain forms hydrogen bond with the sidechain of K92 (also a DCP), which is located at the start of a neighbouring beta sheet	E	6vxs	PDB	119	Located on protein surface, close to other monomer, part of alpha helix. His residue appears to be repelled by the residue equivalent to K92 in SARS-CoV (H91), which appears to result in these two sidechains pointing away from each other and may affect the stability of the protein in this region	E	Likely - conformational change (and possible alteration of sidechain/ligand interactions)
D327E	D302	E302	327	2	NSP3	Conservative change	2fav	PDB	121	Located on protein surface, in a hort loop between an alpha helix and a beta sheet. Sidechain forms hydrogen bond with the backbone of I122	E	6vxs	PDB	120	Located on protein surface, in a short loop between an alpha helix and a beta sheet. Sidechain appears too large to form a hydrogen bond with the backbone of V121 (equivalent to V122 in SARS-CoV), which could affect the stability of the protein structure in this region	E	Possible - conformational change
K342D	K317	D317	342	-1	NSP3	From Positive to Negative	2fav	PDB	136	Located on protein surface, start of alpha helix	E	6vxs	PDB	135	Located on protein surface, start of alpha helix. Sidechain forms a hydrogen bond with the backbone of I137, which is located within the same alpha helix. Model suggests that a Lys in this position may not form a hydrogen bond with I137, which could affect the stability of the alpha helical structure	E	Possible – conformational change and alteration of sidechain/ligand interactions
L344I	L319	I319	344	2	NSP3	Conservative change	2fav	PDB	138	Located on protein surface, part of alpha helix. Sidechain appears to point across the surface of the protein.	E	6vxs	PDB	137	Located on protein surface, part of alpha helix	E	Unlikely
Q345H	Q320	H320	345	0	NSP3	From Polar_uncharged to Positive	2fav	PDB	139	Located on protein surface, part of alpha helix	E	6vxs	PDB	138	Located on protein surface, part of alpha helix	E	Possible - alteration of sidechain/ligand interactions
Q348R	Q323	R323	348	1	NSP3	From Polar_uncharged to Positive	2fav	PDB	142	Located on protein surface, part of alpha helix	E	6vxs	PDB	141	Located on protein surface, part of alpha helix	E	Possible - alteration of sidechain/ligand interactions
Q352D	Q327	D327	352	0	NSP3	From Polar_uncharged to Negative	2fav	PDB	146	Located on protein surface, part of alpha helix	E	6vxs	PDB	145	Located on protein surface, part of alpha helix	E	Possible - alteration of sidechain/ligand interactions
Q357N	Q332	N332	357	0	NSP3	Conservative change	2fav	PDB	151	Located on protein surface, start of beta sheet. Sidechain forms hydrogen bonds with the sidechains of K12 and N16, located within a neighbouring region of the polypeptide chain	E	6vxs	PDB	150	Located on protein surface, start of beta sheet. Model suggests that some conformational change may be required to facilitate binding of this residue to K11 and N15 (equivalent to K12 and N16 in SARS-CoV), since the sidechain of Asn is smaller than that of Gln. Lack of hydrogen bonding between these regions of the polypeptide chain could affect the stability of the stucture in this region	E	Possible - conformational change
I360L	I335	L335	360	2	NSP3	Conservative change	2fav	PDB	154	Buried residue, part of beta sheet	B	6vxs	PDB	153	Buried residue, part of beta sheet	B	Unlikely
N363F	N338	F338	363	-3	NSP3	From Polar_uncharged to Hydrophobic	2fav	PDB	157	Located on protein surface	E	6vxs	PDB	156	Located on protein surface, in a loop between an alpha helix and a beta sheet	E	Possible - conformational change
A366N	A341	N341	366	-2	NSP3	From Hydrophobic to Polar_uncharged	2fav	PDB	160	Located on protein surface	E	6vxs	PDB	159	Located on protein surface, part of alpha helix. Model suggests that the sidechain may not form hydrogen bonds with any neighbouring residues, so change from nonpolar Ala may be accommodated	E	Unlikely
E369D	E344	D344	369	2	NSP3	Conservative change	2fav	PDB	163	Located on protein surface, part of alpha helix. Model suggests that subtle rearrangement of sidechains could facilitate hydrogen bonding between this residue and K159 (equivalent to K158 in SARS-CoV-2)	E	6vxs	PDB	162	Located on protein surface, part of alpha helix. Sidechain forms hydrogen bond with the sidechain of K158, which is located within the same alpha helix. Mutagenesis suggests that a Glu in this position could also form a hydrogen bond with K158, so change may be accommodated	E	Unlikely
Q370K	Q345	K345	370	1	NSP3	From Polar_uncharged to Positive	2fav	PDB	164	Located on protein surface, part of alpha helix. Sidechain forms hydrogen bond with the sidechain of D168 (also a DCP), which is located within the same alpha helix	E	6vxs	PDB	163	Located on protein surface, part of alpha helix. S167 (equivalent to D168 in SARS-CoV) appears too short to form a hydrogen bond with K163, which could affect the stability of the alpha helical structure	E	Possible – conformational change and alteration of sidechain/ligand interactions
V371L	V346	L346	371	1	NSP3	Conservative change	2fav	PDB	165	Partially buried residue, part of alpha helix. Sidechain appears to point inwards towards protein	E	6vxs	PDB	164	Buried residue, alpha helix	B	Unlikely
M373S	M348	S348	373	-1	NSP3	From Hydrophobic to Polar_uncharged	2fav	PDB	167	Located on protein surface, part of alpha helix	E	6vxs	PDB	166	Located on protein surface, part of alpha helix. Although considered nonpolar, the sulphur atom of methionine has the potential to form hydrogen bonds with neighbouring residues	E	Unlikely
D374S	D349	S349	374	0	NSP3	From Negative to Polar_uncharged	2fav	PDB	168	Located on protein surface, part of alpha helix. Sidechain forms hydrogen bond with the sidechain of Q164 (also a DCP), which is located within the same alpha helix	E	6vxs	PDB	167	Located on protein surface, part of alpha helix. Sidechain appears too short to form hydrogen bond with the sidechain of K163 (equivalent to Q164 in SARS-CoV), which could affect the stability of the alpha helical structure	E	Possible – conformational change and alteration of sidechain/ligand interactions
Y375F	Y350	F350	375	3	NSP3	Conservative change	2fav	PDB	169	Located on protein surface, part of alpha helix	E	6vxs	PDB	168	Partially buried residue, part of alpha helix. Sidechain appears to point across the surface of the protein	E	Unlikely
N378M	N353	M353	378	-2	NSP3	From Polar_uncharged to Hydrophobic
L379K	L354	K354	379	-2	NSP3	From Hydrophobic to Positive
K380S	K355	S355	380	0	NSP3	From Positive to Polar_uncharged
P381E	P356	E356	381	-1	NSP3	From Special to Negative
R382K	R357	K357	382	2	NSP3	Conservative change
V383Q	V358	Q358	383	-2	NSP3	From Hydrophobic to Polar_uncharged
E384V	E359	V359	384	-2	NSP3	From Negative to Hydrophobic
A385E	A360	E360	385	-1	NSP3	From Hydrophobic to Negative
P386Q	P361	Q361	386	-1	NSP3	From Special to Polar_uncharged
Q388I	Q363	I363	388	-3	NSP3	From Polar_uncharged to Hydrophobic
E389A	E364	A364	389	-1	NSP3	From Negative to Hydrophobic
P391I	P366	I366	391	-3	NSP3	From Special to Hydrophobic
N393K	N368	K368	393	0	NSP3	From Polar_uncharged to Positive
T394E	T369	E369	394	-1	NSP3	From Polar_uncharged to Negative
D396V	D371	V371	396	-3	NSP3	From Negative to Hydrophobic
S397K	S372	K372	397	0	NSP3	From Polar_uncharged to Positive
K398P	K373	P373	398	-1	NSP3	From Positive to Special
E403S	E376	S376	403	0	NSP3	From Negative to Polar_uncharged
V406S	V379	S379	406	-2	NSP3	From Hydrophobic to Polar_uncharged
Q408E	Q381	E381	408	2	NSP3	From Polar_uncharged to Negative
K409Q	K382	Q382	409	1	NSP3	From Positive to Polar_uncharged
P410R	P383	R383	410	-2	NSP3	From Special to Positive
V411K	V384	K384	411	-2	NSP3	From Hydrophobic to Positive
D412Q	D385	Q385	412	0	NSP3	From Negative to Polar_uncharged
V413D	V386	D386	413	-3	NSP3	From Hydrophobic to Negative
K414D	K387	D387	414	-1	NSP3	From Positive to Negative
P415K	P388	K388	415	-1	NSP3	From Special to Positive
I421V	I394	V394	421	3	NSP3	Conservative change
D422E	D395	E395	422	2	NSP3	Conservative change	2w2g	PDB	395	Located on protein surface, in a tight loop in the protein structure. Sidechain forms hydrogen bonds with the backbones of V397 and T399 and the sidechain of T398, which appears to coordinate the loop. Mutagenesis suggest that a larger Glu sidechain may not form similar hydrogen bonds in SARS-CoV-2, which may affect the conformation and stability of the loop	E						Possible - conformational change
N436E	N409	E409	436	0	NSP3	From Polar_uncharged to Negative	2w2g	PDB	409	Located on protein surface, in a turn between an alpha helix and a beta sheet. Sidechain forms hydrogen bond with the sidechain of D453, located on a neighbouring loop between two beta sheets. Hydrogen bond may coordinate the structure in this region by maintaining the proximity of the two regions of the polypeptide chain	E	c2wctC	Phyre2	433	Located on protein surface, in a turn between an alpha helix and a beta sheet. Sidechain cannot form hydrogen bond with the residue equivalent to D453 in SARS-CoV, as it is a Val in SARS-CoV-2 (V477). Lack of this hydrogen bonding appears to result in E433 residing further away from the beta sheet in which V47 is located (6.5Å between alpha carbons of E433 and V477 in SARS-CoV-2 compared with 6.3…	E	Possible – conformational change and alteration of sidechain/ligand interactions
K437N	K410	N410	437	0	NSP3	From Positive to Polar_uncharged	2w2g	PDB	410	Located on protein surface, in a turn between an alpha helix and a beta sheet	E	c2wctC	Phyre2	434	Located on protein surface, in a turn between an alpha helix and a beta sheet	E	Possible - alteration of sidechain/ligand interactions
F441Y	F414	Y414	441	3	NSP3	Conservative change	2w2g	PDB	414	Buried residue, part of beta sheet	B	c2wctC	Phyre2	438	Buried residue, part of beta sheet	B	Unlikely
K447N	K420	N420	447	0	NSP3	From Positive to Polar_uncharged	2w2g	PDB	420	Located on protein surface	E	c2wctC	Phyre2	444	Located on protein surface. Residue is in close proximity (within 5Å) to D440, N442, H446 and K462, which could indicate that this region is important for binding	E	Possible - alteration of sidechain/ligand interactions
Y449H	Y422	H422	449	2	NSP3	From Hydrophobic to Positive	2w2g	PDB	422	Partially buried residue, start of alpha helix. Sidechain appears to point inwards towards the protein	E	c2wctC	Phyre2	446	Partially buried residue, possibly within a binding pocket. Sidechain appears to point inwards towards the protein. Residue is in close proximity (within 5Å) to charged residues D440, K444 (in SARS-CoV), H447 (in SARS-CoV), and D448, which could suggest that this region is important for binding	E	Possible - alteration of sidechain/ligand interactions
H450P	H423	P423	450	-2	NSP3	From Positive to Special	2w2g	PDB	423	Located on protein surface, part of alpha helix. Sidechain forms hydrogen bond with the sidechain of N427, located within the same alpha helix	E	c2wctC	Phyre2	447	Located on protein surface, end of an alpha helix. Partially buried beneath another alpha helix and a loop structure extending above it. Introduction of Pro at this location could affect the conformation of the loop next to the alpha helix. Lack of hydrogen bonding within the alpha helix could also affect the stability of the alpha helical structure	E	Likely - conformational change (and possible alteration of sidechain/ligand interactions)
Q453A	Q426	A426	453	-1	NSP3	From Polar_uncharged to Hydrophobic	2w2g	PDB	426	Located on protein surface, part of alpha helix. Sidechain appears to point across the surface of the protein	E	c2wctC	Phyre2	450	Located on protein surface, part of alpha helix	E	Possible - conformational change
N454T	N427	T427	454	0	NSP3	Conservative change	2w2g	PDB	427	Located on protein surface, part of alpha helix	E	c2wctC	Phyre2	451	Located on protein surface. Part of alpha helix. Sidechain forms hydrogen bond with the backbone of D448, which is part of the same alpha helix. This could affect protein conformation in this region and/or the stability of the alpha helix. Mutagenesis suggests that an Asn in this position may not form a hydrogen bond with D448, but it could form a hydrogen bond with the backbone of P447 (H447 in …	E	Possible - conformational change
L456V	L429	V429	456	1	NSP3	Conservative change	2w2g	PDB	429	Located on protein surface, two residues downstream of alpha helix. Sidechain appears to point inwards towards protein	E	c2wctC	Phyre2	453	Located on protein surface, one residue downstream of alpha helix	E	Unlikely
R457S	R430	S430	457	-1	NSP3	From Positive to Polar_uncharged	2w2g	PDB	430	Located on protein surface	E	c2wctC	Phyre2	454	Located on protein surface	E	Possible - alteration of sidechain/ligand interactions
G458D	G431	D431	458	-1	NSP3	From Special to Negative	2w2g	PDB	431	Located on protein surface	E	c2wctC	Phyre2	455	Located on protein surface. Model does not suggest formation of hydrogen bonds with D455 in this position, so change may be accommodated	E	Possible - alteration of sidechain/ligand interactions
E459I	E432	I432	459	-3	NSP3	From Negative to Hydrophobic	2w2g	PDB	432	Located on protein surface. Sidechain appears to point across the surface of the protein	E	c2wctC	Phyre2	456	Located on protein surface. Sidechain appears to point inwards towards protein	E	Possible – conformational change and alteration of sidechain/ligand interactions
M461I	M434	I434	461	1	NSP3	Conservative change	2w2g	PDB	434	Located on protein surface, part of alpha helix. Sidechain appears to point inwards towards protein	E	c2wctC	Phyre2	458	Located on protein surface. Sidechain appears to point across the surface of the protein. Although considered nonpolar, the sulphur atom of methionine has the potential to form hydrogen bonds with neighbouring residues. Since region appears quite densely packed, formation of hydrogen bonds could affect the conformation and/or stability of the protein in this region	E	Possible - conformational change
S462T	S435	T435	462	1	NSP3	Conservative change	2w2g	PDB	435	Located on protein surface, part of alpha helix. Sidechain forms hydrogen bond with the sidechain of D434, located one residue upstream of the alpha helix	E	c2wctC	Phyre2	459	Located on protein surface. Sidechain forms hydrogen bond with the sidechain of D457 (equivalent to D434 in SARS-CoV). SARS-CoV model and mutagenesis suggests that a Ser in this position could also form a hydrogen bond with the sidechain of D457, so change may be accommodated	E	Unlikely
E465K	E438	K438	465	1	NSP3	From Negative to Positive	2w2g	PDB	438	Located on protein surface, end of alpha helix	E	c2wctC	Phyre2	462	Located on protein surface. The residue is in close proximity (within 5Å) to K463	E	Possible - alteration of sidechain/ligand interactions
T477Q	T450	Q450	477	-1	NSP3	Conservative change	2w2g	PDB	450	Located on protein surface, part of beta sheet	E	c2wctC	Phyre2	474	Located on protein surface. Part of beta sheet. The sidechain forms a hydrogen bond with the backbone of G476, which appears to coordinate a tight turn between two beta sheets. Model and mutagenesis suggests that the shorter Thr residue may not form a hydrogen bond with G476, which may alter the conformation of the turn. However, subtle conformational change could facilitate the formation of hydr…	E	Possible - conformational change
S478E	S451	E451	478	0	NSP3	From Polar_uncharged to Negative	2w2g	PDB	451	Located on protein surface, end of beta sheet	E	c2wctC	Phyre2	475	Located on protein surface, end of beta sheet	E	Possible - alteration of sidechain/ligand interactions
D480V	D453	V453	480	-3	NSP3	From Negative to Hydrophobic	2w2g	PDB	453	Located on protein surface, in a hairpin loop between two beta sheets	E	c2wctC	Phyre2	477	Located on protein surface, in a hairpin loop between two beta sheets	E	Possible - alteration of sidechain/ligand interactions
C483A	C456	A456	483	0	NSP3	From Special to Hydrophobic	2w2g	PDB	456	Buried residue, part of beta sheet	B	c2wctC	Phyre2	480	Buried residue, part of beta sheet. Polar Cys in this position does not appear to form hydrogen bonds with any neighbouring residues - however, region is densely packed, and so hydrogen bond formation could affect the stability of the structure in this region	B	Possible - conformational change
S488T	S461	T461	488	1	NSP3	Conservative change	2w2g	PDB	461	Located on protein surface, start of alpha helix	E	c2wctC	Phyre2	485	Partially buried residue	E	Unlikely
S499A	S472	A472	499	1	NSP3	From Polar_uncharged to Hydrophobic	2w2g	PDB	472	Located on protein surface, part of alpha helix, partially covered by an overlying alpha helix. Sidechain forms hydrogen bond with T468, located within the same alpha helix	B	c2wctC	Phyre2	496	Located on protein surface, part of alpha helix, partially covered by an overlying alpha helix. Lack of hydrogen bonding with nonpolar Ala in this position could affect the stability of the protein in this region	E	Likely - conformational change
R500K	R473	K473	500	2	NSP3	Conservative change	2w2g	PDB	473	Located on protein surface, part of alpha helix	E	c2wctC	Phyre2	497	Located on protein surface, part of alpha helix. Close to charged residues R500 and E492	E	Unlikely
V507T	V480	T480	507	0	NSP3	From Hydrophobic to Polar_uncharged	2w2g	PDB	480	Located on protein surface	E	c2wctC	Phyre2	504	Located on protein surface. Sidechain does not appear to form hydrogen bonds with any neighbouring residues, so change may be accommodated	E	Unlikely
E509N	E482	N482	509	0	NSP3	From Negative to Polar_uncharged	2w2g	PDB	482	Located on protein surface, start of beta sheet	E	c2wctC	Phyre2	506	Located on protein surface, start of beta sheet	E	Possible - alteration of sidechain/ligand interactions
C519L	C492	L492	519	-1	NSP3	From Special to Hydrophobic	2w2g	PDB	492	Partially buried residue, in a loop in the protein structure. Model suggests interaction between neighbouring residues, difficult to interpret	E	c2wctC	Phyre2	516	Buried residue. Close to Y647 and N517. Model suggests interaction between neighbouring residues, difficult to interpret	E	Possible - conformational change
A520N	A493	N493	520	-2	NSP3	From Hydrophobic to Polar_uncharged	2w2g	PDB	493	Partially buried residue, located within a tight turn in the protein structure	E	c2wctC	Phyre2	517	Located on protein surface, within a tight turn in the protein structure. Sidechain forms hydrogen bond with Y647, which likely coordinates the structure in this region by maintaining the proximity of a loop to the start of an alpha helix. Conformation and/or stability may be affected with a nonpolar Ala residue in this position	E	Likely - conformational change
L524V	L497	V497	524	1	NSP3	Conservative change	2w2g	PDB	497	Located on protein surface, part of alpha helix	E	c2wctC	Phyre2	521	Located on protein surface, part of alpha helix	E	Unlikely
A530V	A503	V503	530	0	NSP3	Conservative change	2w2g	PDB	503	Located on protein surface, part of alpha helix. Sidechain appears to point inwards towards protein	B	c2wctC	Phyre2	527	Buried residue, part of alpha helix. Sidechain appears to point towards another neighbouring alpha helix	B	Unlikely
E544I	E517	I517	544	-3	NSP3	From Negative to Hydrophobic						c2wctC	Phyre2	541	Partially buried residue. Close to E545	E	Possible – conformational change and alteration of sidechain/ligand interactions
A545I	A518	I518	545	-1	NSP3	Conservative change						c2wctC	Phyre2	542	Located on protein surface	E	Unlikely
E550Q	E523	Q523	550	2	NSP3	From Negative to Polar_uncharged						c2wctC	Phyre2	547	Located on protein surface. Close to charged residue E548	E	Possible - alteration of sidechain/ligand interactions
M578V	M551	V551	578	1	NSP3	Conservative change	2w2g	PDB	551	Located on protein surface, in a loop between an alpha helix and a beta sheet	E	c2wctC	Phyre2	575	Partially buried residue, in a loop between an alpha helix and a beta sheet. Although considered nonpolar, the sulphur atom of methionine has the potential to form hydrogen bonds with neighbouring residues. Sidechain appears to reside in close proximity to other sidechains, so hydrogen bonding with Met in this position could affect the stability of the protein in this region	E	Possible - conformational change
D579E	D552	E552	579	2	NSP3	Conservative change	2w2g	PDB	552	Located on protein surface, in a loop between an alpha helix and a beta sheet	E	c2wctC	Phyre2	576	Located on protein surface, in a loop between an alpha helix and a beta sheet	E	Unlikely
V580T	V553	T553	580	0	NSP3	From Hydrophobic to Polar_uncharged	2w2g	PDB	553	Located on protein surface, start of alpha helix	E	c2wctC	Phyre2	577	Located on protein surface. Sidechain appears to point across the surface of the protein. Model does not suggest that Thr would form hydrogen bonds with any neighbouring residues, so change may be accommodated	E	Unlikely
M584V	M557	V557	584	1	NSP3	Conservative change	2w2g	PDB	557	Located on protein surface, part of alpha helix. Sidechain appears to point inwards towards protein	E	c2wctC	Phyre2	581	Partially buried residue, part of alpha helix. Although considered nonpolar, the sulphur atom of methionine has the potential to form hydrogen bonds with neighbouring residues. Sidechain appears to reside in close proximity to other sidechains, so hydrogen bonding with Met in this position could affect the stability of the structure in this region	E	Possible - conformational change
A585S	A558	S558	585	1	NSP3	From Hydrophobic to Polar_uncharged	2w2g	PDB	558	Located on protein surface, part of alpha helix	E	c2wctC	Phyre2	582	Located on protein surface, part of alpha helix. Sidechain appears to form hydrogen bond with the backbone of K578, which is located within the same alpha helix. Nonpolar Ala would not be able to form this hydrogen bond, which may affect the stability of the alpha helical structure	E	Likely - conformational change
I600V	I573	V573	600	3	NSP3	Conservative change	2w2g	PDB	573	Located on protein surface, part of beta sheet	E	c2wctC	Phyre2	597	Located on protein surface, start of beta sheet	E	Unlikely
F608Y	F581	Y581	608	3	NSP3	Conservative change	2w2g	PDB	581	Partially buried residue, part of beta sheet	E	c2wctC	Phyre2	605	Partially buried residue, part of beta sheet	E	Unlikely
E614T	E587	T587	614	-1	NSP3	From Negative to Polar_uncharged	2w2g	PDB	587	Located on protein surface, in a loop between an alpha helix and a beta sheet. Sidechain appears to point across the surface of the protein. Sidechain forms a salt bridge or hydrogen bond with the sidechain of K595 (also a DCP), and S591, located within a neighbouring alpha helix	E	c2wctC	Phyre2	611	Located on protein surface, within a tight turn in the protein structure. Sidechain forms hydrogen bond with the sidechain of T608, which itself forms a hydrogen bond with the backbone of T611. Equivalent residue in SARS-CoV forms hydrogen bond with residues in a neighbouring alpha helix - rearrangement of sidechain interactions could affect the conformation and/or stability of the protein in thi…	E	Possible - conformational change and alteration of sidechain/ligand interactions
P615T	P588	T588	615	-1	NSP3	From Special to Polar_uncharged	2w2g	PDB	588	Located on protein surface, start of alpha helix	E	c2wctC	Phyre2	612	Located on protein surface. Model does not suggest that Thr at this location would form hydrogen bonds with any neighbouring residues. However, change from Pro residue could affect the conformation of the start of the alpha helix	E	Possible - conformational change
I619L	I592	L592	619	2	NSP3	Conservative change	2w2g	PDB	592	Buried residue, part of alpha helix	B	c2wctC	Phyre2	616	Partially buried residue, part of alpha helix. Sidechain appears to point inwards towards the protein	E	Unlikely
K622T	K595	T595	622	-1	NSP3	From Positive to Polar_uncharged	2w2g	PDB	595	Located on protein surface, part of alpha helix. Sidechain forms a salt bridge or hydrogen bond with the sidechain of E587 (also a DCP)	E	c2wctC	Phyre2	619	Located on protein surface, part of alpha helix. Sidechain forms hydrogen bond with the backbone of S615, which is part of the same alpha helix. Mutagenesis suggests that a Lys residue in this position could also form a hydrogen bond with S615, so change may be accommodated. However, SARS-CoV model shows binding between K595 and E587 (equivalent to T619 and T612 in SARS-CoV-2), but Thr residues i…	E	Possible - conformational change and alteration of sidechain/ligand interactions
S625D	S598	D598	625	0	NSP3	From Polar_uncharged to Negative	2w2g	PDB	598	Located on protein surface, part of alpha helix	E	c2wctC	Phyre2	622	Located on protein surface. Part of alpha helix	E	Possible - alteration of sidechain/ligand interactions
I635L	I608	L608	635	2	NSP3	Conservative change	2w2g	PDB	608	Buried residue	B	c2wctC	Phyre2	632	Partially buried residue - sidechain appears to point inwards towards protein	B	Unlikely
F642L	F615	L615	642	0	NSP3	Conservative change	2w2g	PDB	615	Located on protein surface	E	c2wctC	Phyre2	639	Located on protein surface, although sidechain appears to point inwards towards protein	E	Unlikely
A656V	A629	V629	656	0	NSP3	Conservative change	2w2g	PDB	629	Located on protein surface. Sidechain appears to point inwards towards protein	E	c2wctC	Phyre2	653	Partially buried residue. Sidechain appears to point inwards towards protein	E	Unlikely
V659T	V632	T632	659	0	NSP3	From Hydrophobic to Polar_uncharged	2w2g	PDB	632	Located on protein surface, part of beta sheet	E	c2wctC	Phyre2	656	Located on protein surface, part of beta sheet. Sidechain does not appear to form hydrogen bonds with any neighbouring residues, so change may be accommodated	E	Unlikely
T670A	T643	A643	670	0	NSP3	From Polar_uncharged to Hydrophobic	2w2g	PDB	643	Located on protein surface, part of alpha helix. Sidechain forms hydrogen bond with the backbone of D638, located within the same alpha helix	E	c2wctC	Phyre2	667	Located on protein surface, part of alpha helix. Lack of hydrogen bonding with nonpolar Ala in this position could affect the stability of the alpha helical structure	E	Likely - conformational change
V687I	V660	I660	687	3	NSP3	Conservative change	2kaf	PDB	7	Located on protein surface, part of alpha helix. Sidechain appears to point inwards towards protein	E						Unlikely
R705S	R678	S678	705	-1	NSP3	From Positive to Polar_uncharged	2kaf	PDB	25	Located on protein surface, start of short beta sheet	E						Possible - alteration of sidechain/ligand interactions
E707Q	E680	Q680	707	2	NSP3	From Negative to Polar_uncharged	2kaf	PDB	27	Located on protein surface, in a loop between two beta sheets	E						Possible - alteration of sidechain/ligand interactions
V710I	V683	I683	710	3	NSP3	Conservative change	2kaf	PDB	30	Located on protein surface, part of beta sheet	E						Unlikely
E725S	E698	S698	725	0	NSP3	From Negative to Polar_uncharged	2kaf	PDB	45	Located on protein surface	E						Possible - alteration of sidechain/ligand interactions
V728T	V701	T701	728	0	NSP3	From Hydrophobic to Polar_uncharged	2kaf	PDB	48	Partially buried residue	E						Possible - conformational change
E729T	E702	T702	729	-1	NSP3	From Negative to Polar_uncharged	2kaf	PDB	49	Located on protein surface	E						Possible - alteration of sidechain/ligand interactions
S738T	S711	T711	738	1	NSP3	Conservative change	2kaf	PDB	58	Located on protein surface, start of alpha helix	E						Unlikely
K741N	K714	N714	741	0	NSP3	From Positive to Polar_uncharged	2kaf	PDB	61	Located on protein surface, part of alpha helix	E						Possible - alteration of sidechain/ligand interactions
S744T	S717	T717	744	1	NSP3	Conservative change	2kaf	PDB	64	Located on protein surface, part of alpha helix	E						Unlikely
K752R	K725	R725	752	2	NSP3	Conservative change						6w9c	PDB	3	Located on protein surface, near start of beta sheet	E	Unlikely
L769V	L742	V742	769	1	NSP3	Conservative change	5y3e	PDB	21	Located on protein surface, part of beta sheet	E	6w9c	PDB	20	Located on protein surface, part of beta sheet	E	Unlikely
V797N	V770	N770	797	-3	NSP3	From Hydrophobic to Polar_uncharged	5y3e	PDB	49	Located on protein surface, part of alpha helix	E	6w9c	PDB	48	Located on protein surface, part of short alpha helix. Sidechain does not appear to form hydrogen bonds with any neighbouring residues, so change may be accommodated	E	Unlikely
N798S	N771	S771	798	1	NSP3	Conservative change	5y3e	PDB	50	Located on protein surface, part of alpha helix	E	6w9c	PDB	49	Located on protein surface, part of alpha helix	E	Unlikely
F805Y	F778	Y778	805	3	NSP3	Conservative change	5y3e	PDB	57	Partially buried residue, part of beta sheet. Sidechain appears to point inwards towards protein	E	6w9c	PDB	56	Partially buried residue, part of beta sheet	E	Unlikely
S809N	S782	N782	809	1	NSP3	Conservative change	5y3e	PDB	61	Located on protein surface, one residue upstream of alpha helix	E	6w9c	PDB	60	Located on protein surface, within a loop between an alpha helix and a beta sheet. Near monomer interface	E	Unlikely
S815V	S788	V788	815	-2	NSP3	From Polar_uncharged to Hydrophobic	5y3e	PDB	67	Located on protein surface, part of alpha helix	E	6w9c	PDB	66	Located on protein surface, part of alpha helix. Ser in this position in SARS-CoV does not appear to form hydrogen bonds with any neighbouring residues, so change may be accommodated	E	Unlikely
L824T	L797	T797	824	-1	NSP3	From Hydrophobic to Polar_uncharged	5y3e	PDB	76	Located on protein surface, in a loop between two alpha helices	E	6w9c	PDB	75	Located on protein surface. Near monomer interface. Sidechain does not appear to form hydrogen bonds with any neighbouring residues, so change may be accommodated	E	Unlikely
E826P	E799	P799	826	-1	NSP3	From Negative to Special	5y3e	PDB	78	Located on protein surface, one residue upstream of alpha helix	E	6w9c	PDB	77	Located on protein surface. At monomer interface. Change from negatively charged Glu could indicate loss of hydrogen bonding with residues in monomer B, or possibly loss of a salt bridge (e.g. with Lys43 of monomer B), which may affect the stability of the conformation of both monomers. Pro residue may also have introduced a bend in the structure which may not be observed with a Glu in this posit…	E	Possible – conformational change and alteration of sidechain/ligand interactions
F844Y	F817	Y817	844	3	NSP3	Conservative change	5y3e	PDB	96	Located on protein surface, in a loop close to start of three parallel alpha helices. Sidechain appears to point across the surface of the protein	E	6w9c	PDB	95	Partially buried residue, in a loop close to start of three parallel alpha helices. Sidechain appears to point inwards towards protein. OH groups of sidechain forms hydrogen bond with the backbone of T90, drawing the loop towards the alpha helix and causing a bend in the structure. Structure appears similar in SARS-CoV model nonpolar Phe in this position, but lack of hydrogen bonding could affect…	E	Possible - conformational change
G848N	G821	N821	848	0	NSP3	From Special to Polar_uncharged	5y3e	PDB	100	Located on protein surface	E	6w9c	PDB	99	Located on protein surface. Sidechain appears to point across the surface of the protein. Sidechain does not appear to form hydrogen bonds with any neighbouring residues, so change may be accommodated	E	Unlikely
S864T	S837	T837	864	1	NSP3	Conservative change	5y3e	PDB	116	Buried residue, part of alpha helix. Sidechain forms hydrogen bonds with the sidechain of N263, located within a neighbouring beta sheet, and the backbone of T275 (also a DCP, equivalent to K274 in SARS-CoV-2), located within another neighbouring beta sheet	B	6w9c	PDB	115	Buried residue, part of alpha helix. Sidechain forms hydrogen bonds with the backbones of C111, which is located within the same alpha helix, and K274 (also a DCP, equivalent to T275 in SARS-CoV), which is located within a neighbouring beta sheet. Hydrogen bonds may stabilise the alpha helical structure and also hold the two regions of the polypeptide chain in proximity. SARS-CoV model and mutage…	B	Unlikely
V874L	V847	L847	874	1	NSP3	Conservative change	5y3e	PDB	126	Located on protein surface. Sidechain appears to point inwards towards protein	E	6w9c	PDB	125	Located on protein surface. Residue appears to point inwards towards protein	E	Unlikely
A878P	A851	P851	878	-1	NSP3	From Hydrophobic to Special	5y3e	PDB	130	Located on protein surface, start of alpha helix	E	6w9c	PDB	129	Partially buried residue, part of alpha helix. Residue is in close proximity (within 5Å) of charged residues H73 and H175. Presence of bulkier Pro residue at this location appears to introduce a kink in the end of the alpha helix, although unlikely to impact any ligand binding to H73 and H175 (which reside on different loops)	B	Possible - conformational change
E883D	E856	D856	883	2	NSP3	Conservative change	5y3e	PDB	135	Located on protein surface, part of alpha helix. Sidechain forms hydrogen bond with the sidechain of Y72, located within a neighbouring alpha helix (conformation may be affected by binding sodium ion at this location)	E	6w9c	PDB	134	Located on protein surface, part of alpha helix. Sidechain forms hydrogen bonds with the sidechains of T71 and R138, which are both located within the same alpha helix. Mutagenesis suggests a Glu residue in this position could also form these hydrogen bonds, so change may be accommodated	E	Unlikely
S904C	S877	C877	904	-1	NSP3	From Polar_uncharged to Special	5y3e	PDB	156	Partially buried residue, part of alpha helix. Sidechain appears to point inwards towards protein. Sidechain forms hydrogen bond with the backbone of I152, located within the same alpha helix	E	6w9c	PDB	155	Partially buried residue, part of alpha helix. Sidechain appears to point inwards towards protein. Model suggests that the sidechain of Cys may be too long to form hydrogen bond with the backbone of I151 (equivalent to I152 in SARS-CoV), which could affect the stability of the alpha helical structure	E	Possible - conformational change
T919S	T892	S892	919	1	NSP3	Conservative change	5y3e	PDB	171	Located on protein surface, part of alpha helix. Sidechain forms hydrogen bond with the backbone of R167, located within the same alpha helix	E	6w9c	PDB	170	Located on protein surface, part of alpha helix. Mutagenesis suggests that Ser could form hydrogen bond with the backbone of R166 (equivalent to R167 in SARS-CoV), but rotation of the sidechain would be required	E	Unlikely
L922F	L895	F895	922	0	NSP3	Conservative change	5y3e	PDB	174	Partially buried residue, part of alpha helix	E	6w9c	PDB	173	Buried residue, part of alpha helix	B	Unlikely
E928D	E901	D901	928	2	NSP3	Conservative change	5y3e	PDB	180	Located on protein surface. Sidechain forms hydrogen bond with the sidechain of N129, located in a neigbouring region of the polypeptide chain	E	6w9c	PDB	179	Located on protein surface. Conformational change would be required to bring this residue into proximity of N128 (equivalent to N129 in SARS-CoV) for hydrogen bonding to occur	E	Unlikely
A930C	A903	C903	930	0	NSP3	From Hydrophobic to Special	5y3e	PDB	182	Located on protein surface, two residues upstream of a beta sheet	E	6w9c	PDB	181	Partially buried residue, located two residues upstream of a beta sheet, within a loop between an alpha helix and a beta sheet. Sidechain appears to point inwards towards protein. Sidechain does not appear to form hydrogen bonds with any neighbouring residues, so change may be accommodated	E	Unlikely
H940T	H913	T913	940	-2	NSP3	From Positive to Polar_uncharged	5y3e	PDB	192	Located on protein surface, in a hairpin loop between two beta sheets. Sidechain forms hydrogen bond with the sidechain of R229 (equivalent to K228 in SARS-CoV-2). Protein was crystallized at pH 8.0 (Lin et al., 2018) so His residue uncharged	E	6w9c	PDB	191	Located on protein surface, within a hairpin loop between two beta sheets. The residue is located next to K190 at the turn of the hairpin, with a cysteine residue on each arm of the loop (C189 and C192). Sidechain forms hydrogen bond with the sidechain of K228, which is located within a neighbouring region of the polypeptide chain. Hydrogen bond may coordinate the structure in this region by main…	E	Possible – conformational change and alteration of sidechain/ligand interactions
K944Q	K917	Q917	944	1	NSP3	From Positive to Polar_uncharged	5y3e	PDB	196	Located on protein surface, part of beta sheet	E	6w9c	PDB	195	Located on protein surface, part of beta sheet	E	Possible - alteration of sidechain/ligand interactions
T945Q	T918	Q918	945	-1	NSP3	Conservative change	5y3e	PDB	197	Located on protein surface, part of beta sheet. Sidechain forms hydrogen bond with the sidechain of Q195, which is located within the same beta sheet	E	6w9c	PDB	196	Located on protein surface, part of beta sheet. Sidechain forms hydrogen bond with the sidechain of N186, which is located within a parallel beta sheet. Sidechain of a Thr in this position may be too small to form hydrogen bond with N186, which could affect the conformation in this region - hydrogen bond may coordinate the structure by maintaining the proximity of the two beta sheets. However, su…	E	Possible - conformational change
T949K	T922	K922	949	-1	NSP3	From Polar_uncharged to Positive	5y3e	PDB	201	Located on protein surface, end of beta sheet	E	6w9c	PDB	200	Located on protein surface, end of beta sheet	E	Possible - alteration of sidechain/ligand interactions
D963E	D936	E936	963	2	NSP3	Conservative change	5y3e	PDB	215	Located on protein surface, part of alpha helix	E	6w9c	PDB	214	Located on protein surface, start of alpha helix. Residue is in close proximity (within 5Å) to positively charged residues K217 and K218, which could indicate this region is important in ligand binding	E	Unlikely
N964Q	N937	Q937	964	0	NSP3	Conservative change	5y3e	PDB	216	Located on protein surface, part of alpha helix	E	6w9c	PDB	215	Located on protein surface, part of alpha helix. Sidechain forms hydrogen bonds with the sidechain of T210, which is located in a loop upstream of the alpha helix. Hydrogen bond appears to coordinate the structure in this region by maintaining the proximity of the two regions of the polypeptide chain, introducing the bend upstream of the alpha helix. A Gln residue could form a similar bond with T…	E	Possible - conformational change
L965F	L938	F938	965	0	NSP3	Conservative change	5y3e	PDB	217	Buried residue, part of alpha helix	B	6w9c	PDB	216	Buried residue, part of alpha helix. Sidechain appears to point towards four parallel beta sheets	B	Unlikely
T967K	T940	K940	967	-1	NSP3	From Polar_uncharged to Positive	5y3e	PDB	219	Located on protein surface, part of alpha helix. Sidechain forms hydrogen bonds with the backbones of D215 and N216, located within the same alpha helix	E	6w9c	PDB	218	Located on protein surface, part of alpha helix. Sidechain appears to point away from E214 and Q215 (equivalent to D215 and N216 in SARS-CoV), so hydrogen bonding is not observed. This may affect the stability of the alpha helical structure	E	Possible – conformational change and alteration of sidechain/ligand interactions
S970Q	S943	Q943	970	0	NSP3	Conservative change	5y3e	PDB	222	Located on protein surface, part of beta sheet	E	6w9c	PDB	221	Located on protein surface, part of beta sheet. Sidechain forms hydrogen bond with the sidechain of T231, which is located in a neighbouring beta sheet. Hydrogen bond may coordinate the struture in this region by maintaining the proximity of the two beta sheets. Mutagenesis suggests a Ser residue in this position may be too small to form a hydrogen bond with T231, which could affect the stability…	E	Possible - conformational change
V974T	V947	T947	974	0	NSP3	From Hydrophobic to Polar_uncharged	5y3e	PDB	226	Located on protein surface, in a hairpin loop between two beta sheets	E	6w9c	PDB	225	Located on protein surface, in a hairpin loop between two beta sheets. Sidechain does not appear to form hydrogen bonds with any neighbouring residues, so change may be accommodated	E	Unlikely
D978Q	D951	Q951	978	0	NSP3	From Negative to Polar_uncharged	5y3e	PDB	230	Located on protein surface, start of beta sheet	E	6w9c	PDB	229	Located on protein surface, start of beta sheet	E	Possible - alteration of sidechain/ligand interactions
Q981K	Q954	K954	981	1	NSP3	From Polar_uncharged to Positive	5y3e	PDB	233	Partially buried residue, part of beta sheet. Sidechain forms hydrogen bond with the sidechain of Y208, located within a neighbouring beta sheet	E	6w9c	PDB	232	Partially buried residue, part of beta sheet. Residue is partially buried beneath another overlying beta sheet. Appears to be within hydrophobic environment (within 5Å) of several hydrophobic residues - L185, V187, Y207, F216, G219, V220, I222, A230, Y233, L234). Sidechain forms hydrogen bond with the sidechain of Y207, which is located within a neighbouring beta sheet. Hydrogen bond may coordina…	E	Possible - alteration of sidechain/ligand interactions
E999Q	E972	Q972	999	2	NSP3	From Negative to Polar_uncharged	5y3e	PDB	251	Located on protein surface, part of beta sheet which lies in close proximity to a parallel beta sheet	E	6w9c	PDB	250	Located on protein surface, part of beta sheet. Region could be important for binding, as the residue is in close proximity (within 5Å) to charged residues K297 and E252 (which is also and DCP)	E	Possible - alteration of sidechain/ligand interactions
K1001E	K974	E974	1001	1	NSP3	From Positive to Negative	5y3e	PDB	253	Located on protein surface, part of beta sheet	E	6w9c	PDB	252	Located on protein surface. Part of beta sheet. Region could be important for binding, as the residue is in close proximity (within 5Å) to charged residues K254 (which is also an DCP), K297 and E295	E	Possible - alteration of sidechain/ligand interactions
Q1003K	Q976	K976	1003	1	NSP3	From Polar_uncharged to Positive	5y3e	PDB	255	Located on protein surface	E	6w9c	PDB	254	Located on protein surface, in a loop between two beta sheets. Region could be important for binding, as the residue is in close proximity (within 5Å) to charged residues E252 and H255 (which are also DCPs)	E	Possible - alteration of sidechain/ligand interactions
Q1004H	Q977	H977	1004	0	NSP3	From Polar_uncharged to Positive	5y3e	PDB	256	Located on protein surface	E	6w9c	PDB	255	Located on protein surface, within a loop between two beta sheets. Sidechain forms hydrogen bond with the backbone of S278, which is located within a loop between two other beta sheets and appears to coordinate the structure in this region. As S278 is also a DCP which is nonpolar Ala in SARS-CoV (A277), hydrogen bonding is not observed here in SARS-CoV, which results in a larger distance between …	E	Possible - alteration of sidechain/ligand interactions
L1008T	L981	T981	1008	-1	NSP3	From Hydrophobic to Polar_uncharged	5y3e	PDB	260	Located on protein surface. Sidechain appears to point across the surface of the protein	E	6w9c	PDB	259	Located on protein surface, start of beta sheet. Sidechain appears to point across the surface of the protein. Sidechain does not appear to form hydrogen bonds with any neighbouring residues, so change may be accommodated	E	Unlikely
T1023K	T996	K996	1023	-1	NSP3	From Polar_uncharged to Positive	5y3e	PDB	275	Located on protein surface, part of beta sheet. Sidechain forms hydrogen bond with the sidechain of E264 (located within a neighbouring beta sheet) and the backbone of Y274 (located within the same beta sheet)	E	6w9c	PDB	274	Located on protein surface, part of beta sheet. Region could be important for binding, as the residue is in close proximity (within 5Å) to charged residues E263, H272, H275 and D286. Sidechain is larger than that of Thr in SARS-CoV, and rotation of the sidechain may be required for hydrogen bonding with E263 and Y273 (equivalent to E264 and Y274 in SARS-CoV) to occur. Lack of hydrogen bonding bet…	E	Possible – conformational change and alteration of sidechain/ligand interactions
A1027S	A1000	S1000	1027	1	NSP3	From Hydrophobic to Polar_uncharged	5y3e	PDB	279	Located on protein surface, end of beta sheet/start of loop between two beta sheets	E	6w9c	PDB	278	Partially buried residue, end of beta sheet/start of loop between two beta sheets. Sidechain forms hydrogen bond with the sidechain of H255 (also a DCP - Gln in SARS-CoV), which is located within a neighbouring region of the polypeptide chain. Hydrogen bond may coordinate the structure in this region by maintaining the proximity of the two regions of the polypeptide chain - bond is lost with nonp…	E	Likely - conformational change
R1033C	R1006	C1006	1033	-3	NSP3	From Positive to Special	5y3e	PDB	285	Located on protein surface, part of beta sheet. Sidechain forms hydrogen bond with the sidechain of R285, located within a neighbouring beta sheet	E	6w9c	PDB	284	Partially buried residue, part of beta sheet. Sidechain appears too short to form hydrogen bond with E263 (equivalent to E264 in SARS-CoV), which could affect the stability of the protein in this region	E	Possible – conformational change and alteration of sidechain/ligand interactions
M1042S	M1015	S1015	1042	-1	NSP3	From Hydrophobic to Polar_uncharged	5y3e	PDB	294	Located on protein surface, end of beta sheet. Sidechain appears to point inwards towards protein	E	6w9c	PDB	293	Located on protein surface, end of short beta sheet. Sidechain appears to point inwards towards protein. Sidechain forms hydrogen bond with the backbone of E295, which appears to coordinate a loop structure between two beta sheets. Although considered nonpolar, the sulphur atom of methionine has the potential to form hydrogen bonds with neighbouring residues - however, model suggests that a Met i…	E	Possible - conformational change
S1067T	S1040	T1040	1067	1	NSP3	Conservative change
T1074V	T1047	V1047	1074	0	NSP3	From Polar_uncharged to Hydrophobic
Y1075C	Y1048	C1048	1075	-2	NSP3	From Hydrophobic to Special
G1084N	G1057	N1057	1084	0	NSP3	From Special to Polar_uncharged
A1091S	A1064	S1064	1091	1	NSP3	From Hydrophobic to Polar_uncharged
Y1093F	Y1066	F1066	1093	3	NSP3	Conservative change	2k87	PDB	2	Located on protein surface	E	c2k87A	Phyre2	1089	Located on protein surface	E	Unlikely
T1103N	T1076	N1076	1103	0	NSP3	Conservative change	2k87	PDB	12	Located on protein surface. Sidechain forms hydrogen bond with the backbone of Q13	E	c2k87A	Phyre2	1099	Located on protein surface, although sidechain appears to point inwards towards the protein. Sidechain forms hydrogen bond with the backbone of A1165, which appears to coordinate the structure by maintaining the proximity of the two regions of the polypeptide chain. SARS-CoV model suggests sidechain of Thr in this position may be too short to form hydrogen bond with the backbone of A78 (equivalen…	E	Possible - conformational change
L1106Y	L1079	Y1079	1106	-1	NSP3	Conservative change	2k87	PDB	15	Located on protein surface	E	c2k87A	Phyre2	1102	Located on protein surface	E	Unlikely
L1116F	L1089	F1089	1116	0	NSP3	Conservative change	2k87	PDB	25	Buried residue	B	c2k87A	Phyre2	1112	Buried residue, part of beta sheet. Sidechain appears to interact with the sidechains of L1137 and F1110, which may be important in maintaining the conformation in this region. This interaction is not observed with nonpolar Leu in this position	E	Possible - conformational change
T1117V	T1090	V1090	1117	0	NSP3	From Polar_uncharged to Hydrophobic	2k87	PDB	26	Located on protein surface, part of beta sheet	E	c2k87A	Phyre2	1113	Located on protein surface, end of beta sheet. SARS-CoV model suggests that Thr in ths position may not form hydrogen bonds with any neighbouring residues, so change may be accommodated	E	Unlikely
S1119D	S1092	D1092	1119	0	NSP3	From Polar_uncharged to Negative	2k87	PDB	28	Located on protein surface, in a short loop between an alpha helix and a beta sheet	E	c2k87A	Phyre2	1115	Located on protein surface, in a loop between an alpha helix and a beta sheet	E	Possible - alteration of sidechain/ligand interactions
M1130L	M1103	L1103	1130	2	NSP3	Conservative change	2k87	PDB	39	Located on protein surface, part of alpha helix. Sidechain appears to point inwards towards protein	E	c2k87A	Phyre2	1126	Partially buried residue, part of alpha helix. Sidechain appears to point across the surface of the protein. Although considered nonpolar, the sulphur atom of Met has the potential to form hydrogen bonds with neighbouring residues. Since sidechain appears to reside in close proximity to other sidechains, hydrogen bonding could affect the stability of the protein in this region	E	Possible - conformational change
F1133Y	F1106	Y1106	1133	3	NSP3	Conservative change	2k87	PDB	42	Located on protein surface. Sidechain appears to point inwards towards protein	E	c2k87A	Phyre2	1129	Buried residue. OH group of sidechain appears to interact with the sidechain of T1127, which is not observed with nonpolar Phe in this position. Although the models suggest a similar conformation in SARS-CoV and SARS-CoV-2, this could affect the stability of the structure in this region	E	Possible - conformational change
T1134K	T1107	K1107	1134	-1	NSP3	From Polar_uncharged to Positive	2k87	PDB	43	Located on protein surface	E	c2k87A	Phyre2	1130	Located on protein surface	E	Possible - alteration of sidechain/ligand interactions
S1142K	S1115	K1115	1142	0	NSP3	From Polar_uncharged to Positive	2k87	PDB	51	Located on protein surface, part of beta sheet. Sidechain forms hydrogen bond with the backbone of L50, located within the same beta sheet	E	c2k87A	Phyre2	1138	Located on protein surface, part of beta sheet. Sidechain forms hydrogen bond with N1146, which is located on a large loop between two beta sheets that run parallel to each other. Model suggests that a Ser in this position in SARS-CoV may be too small to form a hydrogen bond with N59 (equivalent to N1146 in SARS-CoV-2), but sidechain rearrangement could instead result in formation of hydrogen bon…	E	Possible - conformational change and alteration of sidechain/ligand interactions
S1162T	S1135	T1135	1162	1	NSP3	Conservative change	2k87	PDB	71	Located on protein surface, part of alpha helix	E	c2k87A	Phyre2	1158	Located on protein surface, within a loop in the protein structure. Sidechain forms a hydrogen bond with the sidechain of S1160, which is located on the opposite arm of the loop. Hydrogen bond may coordinate the loop structure by maintaining the proximity of the two arms of the loop. Mutagenesis suggests that a Ser residue in this position could also form a hydrogen bond with S1160, and so change…	E	Unlikely
A1163P	A1136	P1136	1163	-1	NSP3	From Hydrophobic to Special	2k87	PDB	72	Located on protein surface, part of alpha helix	E	c2k87A	Phyre2	1159	Located on protein surface. Appears to be at a tight turn in the protein structure, the conformation of which could be affected by the presence of an Ala in this position. SARS-CoV model suggests that loop becomes alpha helical with Ala in this position	E	Likely - conformational change
I1180V	I1153	V1153	1180	3	NSP3	Conservative change	2k87	PDB	89	Located on protein surface. Sidechain appears to point across the surface of the protein	E	c2k87A	Phyre2	1176	Located on protein surface	E	Unlikely
Q1182N	Q1155	N1155	1182	0	NSP3	Conservative change	2k87	PDB	91	Located on protein surface, in a loop between an alpha helix and a short beta sheet	E	c2k87A	Phyre2	1178	Located on protein surface	E	Unlikely
T1185N	T1158	N1158	1185	0	NSP3	Conservative change	2k87	PDB	94	Located on protein surface, start of alpha helix. Sidechain forms hydrogen bond with the backbone of T96, located within the same alpha helix	E	c2k87A	Phyre2	1181	Located on protein surface. Sidechain does not appear to form hydrogen bond with the backbone of A1183 (equivalent to T96 in SARS-CoV) - conformational change may be required to facilitate the formation of a bond between these residues	E	Possible - conformational change
F1189Y	F1162	Y1162	1189	3	NSP3	Conservative change	2k87	PDB	98	Located on protein surface, part of alpha helix	E	c2k87A	Phyre2	1185	Located on protein surface. Sidechain appears to point across the surface of the protein. Part of alpha helix. OH group of sidechain appears to interact with L1126, which is also an DCP. This interaction, along with an interaction between L1126 and T1189, appear to coordinate the structure in this region, maintaining the proximity of the two alpha helices. There would not be any interaction betwe…	E	Possible - conformational change
L1196I	L1169	I1169	1196	2	NSP3	Conservative change	2k87	PDB	105	Buried residue, part of alpha helix	B	c2k87A	Phyre2	1192	Buried residue. Part of alpha helix	E	Unlikely
D1206E	D1179	E1179	1206	2	NSP3	Conservative change	2k87	PDB	115	Located on protein surface	E	c2k87A	Phyre2	1202	Located on protein surface	E	Unlikely
E1212D	E1185	D1185	1212	2	NSP3	Conservative change
A1215K	A1188	K1188	1215	-1	NSP3	From Hydrophobic to Positive
V1216S	V1189	S1189	1216	-2	NSP3	From Hydrophobic to Polar_uncharged
S1229D	S1202	D1202	1229	0	NSP3	From Polar_uncharged to Negative
Q1230L	Q1203	L1203	1230	-2	NSP3	From Polar_uncharged to Hydrophobic
T1233V	T1206	V1206	1233	0	NSP3	From Polar_uncharged to Hydrophobic
E1250D	E1219	D1219	1250	2	NSP3	Conservative change
I1254L	I1221	L1221	1254	2	NSP3	Conservative change
D1257N	D1224	N1224	1257	1	NSP3	From Negative to Polar_uncharged
N1266D	N1233	D1233	1266	1	NSP3	From Polar_uncharged to Negative
V1267I	V1234	I1234	1267	3	NSP3	Conservative change
S1272A	S1239	A1239	1272	1	NSP3	From Polar_uncharged to Hydrophobic
D1273N	D1240	N1240	1273	1	NSP3	From Negative to Polar_uncharged
E1274N	E1241	N1241	1274	0	NSP3	From Negative to Polar_uncharged
G1275S	G1242	S1242	1275	0	NSP3	From Special to Polar_uncharged
V1278I	V1245	I1245	1278	3	NSP3	Conservative change
L1282V	L1249	V1249	1282	1	NSP3	Conservative change
E1285T	E1252	T1252	1285	-1	NSP3	From Negative to Polar_uncharged
E1293D	E1260	D1260	1293	2	NSP3	Conservative change
T1295S	T1262	S1262	1295	1	NSP3	Conservative change
I1297L	I1264	L1264	1297	2	NSP3	Conservative change
I1314L	I1281	L1281	1314	2	NSP3	Conservative change
S1328D	S1295	D1295	1328	0	NSP3	From Polar_uncharged to Negative
K1329T	K1296	T1296	1329	-1	NSP3	From Positive to Polar_uncharged
A1332N	A1299	N1299	1332	-2	NSP3	From Hydrophobic to Polar_uncharged
G1339N	G1306	N1306	1339	0	NSP3	From Special to Polar_uncharged
Q1340K	Q1307	K1307	1340	1	NSP3	From Polar_uncharged to Positive
A1341V	A1308	V1308	1341	0	NSP3	Conservative change
A1342V	A1309	V1309	1342	0	NSP3	Conservative change
S1346T	S1313	T1313	1346	1	NSP3	Conservative change
C1348I	C1315	I1315	1348	-1	NSP3	From Special to Hydrophobic
A1349V	A1316	V1316	1349	0	NSP3	Conservative change
K1350T	K1317	T1317	1350	-1	NSP3	From Positive to Polar_uncharged
L1352C	L1319	C1319	1352	-1	NSP3	From Hydrophobic to Special
A1353L	A1320	L1320	1353	-1	NSP3	Conservative change
Q1354N	Q1321	N1321	1354	0	NSP3	Conservative change
N1358T	N1325	T1325	1358	0	NSP3	Conservative change
V1364F	V1331	F1331	1364	-1	NSP3	Conservative change
F1369L	F1336	L1336	1369	0	NSP3	Conservative change
R1383K	R1350	K1350	1383	2	NSP3	Conservative change
L1386M	L1353	M1353	1386	2	NSP3	Conservative change
A1399G	A1366	G1366	1399	0	NSP3	From Hydrophobic to Special
G1406S	G1373	S1373	1406	0	NSP3	From Special to Polar_uncharged
I1407F	I1374	F1374	1407	0	NSP3	Conservative change
V1410L	V1377	L1377	1410	1	NSP3	Conservative change
K1414N	K1381	N1381	1414	0	NSP3	From Positive to Polar_uncharged
F1419I	F1386	I1386	1419	0	NSP3	Conservative change
T1420N	T1387	N1387	1420	0	NSP3	Conservative change
A1422I	A1389	I1389	1422	-1	NSP3	Conservative change
M1423I	M1390	I1390	1423	1	NSP3	Conservative change
L1425F	L1392	F1392	1425	0	NSP3	Conservative change
V1438S	V1405	S1405	1438	-2	NSP3	From Hydrophobic to Polar_uncharged
F1449L	F1416	L1416	1449	0	NSP3	Conservative change
A1451M	A1418	M1418	1451	-1	NSP3	Conservative change
N1456T	N1423	T1423	1456	0	NSP3	Conservative change
V1458Y	V1425	Y1425	1458	-1	NSP3	Conservative change
L1461G	L1428	G1428	1461	-4	NSP3	From Hydrophobic to Special
S1466T	S1433	T1433	1466	1	NSP3	Conservative change
M1471A	M1438	A1438	1471	-1	NSP3	Conservative change
D1472T	D1439	T1439	1472	-1	NSP3	From Negative to Polar_uncharged
F1473Y	F1440	Y1440	1473	3	NSP3	Conservative change
E1475T	E1442	T1442	1475	-1	NSP3	From Negative to Polar_uncharged
F1478I	F1445	I1445	1478	0	NSP3	Conservative change
S1492T	S1459	T1459	1492	1	NSP3	Conservative change
A1495S	A1462	S1462	1495	1	NSP3	From Hydrophobic to Polar_uncharged
V1501I	V1468	I1468	1501	3	NSP3	Conservative change
Y1506F	Y1473	F1473	1506	3	NSP3	Conservative change
L1508W	L1475	W1475	1508	-2	NSP3	Conservative change
I1512A	I1479	A1479	1512	-1	NSP3	Conservative change
V1520F	V1487	F1487	1520	-1	NSP3	Conservative change
M1524I	M1491	I1491	1524	1	NSP3	Conservative change
L1532V	L1499	V1499	1532	1	NSP3	Conservative change
V1541L	V1508	L1508	1541	1	NSP3	Conservative change
S1548V	S1515	V1515	1548	-2	NSP3	From Polar_uncharged to Hydrophobic
F1559L	F1526	L1526	1559	0	NSP3	Conservative change
S1562N	S1529	N1529	1562	1	NSP3	Conservative change
I1563L	I1530	L1530	1563	2	NSP3	Conservative change
I1585V	I1552	V1552	1585	3	NSP3	Conservative change
M1593V	M1560	V1560	1593	1	NSP3	Conservative change
T1597N	T1564	N1564	1597	0	NSP3	Conservative change
M1622V	M1589	V1589	1622	1	NSP3	Conservative change
K1623R	K1590	R1590	1623	2	NSP3	Conservative change
R1634K	R1601	K1601	1634	2	NSP3	Conservative change
T1639L	T1606	L1606	1639	-1	NSP3	From Polar_uncharged to Hydrophobic
L1645V	L1612	V1612	1645	1	NSP3	Conservative change
T1652A	T1619	A1619	1652	0	NSP3	From Polar_uncharged to Hydrophobic
A1687T	A1654	T1654	1687	0	NSP3	From Hydrophobic to Polar_uncharged
A1692S	A1659	S1659	1692	1	NSP3	From Hydrophobic to Polar_uncharged
L1693I	L1660	I1660	1693	2	NSP3	Conservative change
D1742E	D1709	E1709	1742	2	NSP3	Conservative change
A1745S	A1712	S1712	1745	1	NSP3	From Hydrophobic to Polar_uncharged
S1746A	S1713	A1713	1746	1	NSP3	From Polar_uncharged to Hydrophobic
T1776A	T1743	A1743	1776	0	NSP3	From Polar_uncharged to Hydrophobic
S1795N	S1762	N1762	1795	1	NSP3	Conservative change
A1803T	A1770	T1770	1803	0	NSP3	From Hydrophobic to Polar_uncharged
H1809E	H1776	E1776	1809	0	NSP3	From Positive to Negative
A1817S	A1784	S1784	1817	1	NSP3	From Hydrophobic to Polar_uncharged
V1826I	V1793	I1793	1826	3	NSP3	Conservative change
V1833F	V1800	F1800	1833	-1	NSP3	Conservative change
T1836S	T1803	S1803	1836	1	NSP3	Conservative change
I1844V	I1811	V1811	1844	3	NSP3	Conservative change
H1852Q	H1819	Q1819	1852	0	NSP3	From Positive to Polar_uncharged
L1855I	L1822	I1822	1855	2	NSP3	Conservative change
F1865Y	F1832	Y1832	1865	3	NSP3	Conservative change
N1887S	N1854	S1854	1887	1	NSP3	Conservative change
V1901I	V1868	I1868	1901	3	NSP3	Conservative change
S1902A	S1869	A1869	1902	1	NSP3	From Polar_uncharged to Hydrophobic
Y1910F	Y1877	F1877	1910	3	NSP3	Conservative change
I1930L	I1897	L1897	1930	2	NSP3	Conservative change
R1933K	R1900	K1900	1933	2	NSP3	Conservative change
S1951A	S1918	A1918	1951	1	NSP3	From Polar_uncharged to Hydrophobic
T5N	T5	N5	5	0	NSP4	Conservative change
F7L	F7	L7	7	0	NSP4	Conservative change
L9Q	L9	Q9	9	-2	NSP4	From Hydrophobic to Polar_uncharged
I26L	I26	L26	26	2	NSP4	Conservative change
M29T	M28	T28	29	-1	NSP4	From Hydrophobic to Polar_uncharged
T33V	T32	V32	33	0	NSP4	From Polar_uncharged to Hydrophobic
I36K	I35	K35	36	-3	NSP4	From Hydrophobic to Positive
D38T	D37	T37	38	-1	NSP4	From Negative to Polar_uncharged
Y40F	Y39	F39	40	3	NSP4	Conservative change
T41S	T40	S40	41	1	NSP4	Conservative change
N42S	N41	S41	42	1	NSP4	Conservative change
Q51D	Q50	D50	51	0	NSP4	From Polar_uncharged to Negative
D52G	D51	G51	52	-1	NSP4	From Negative to Special
I59A	I58	A58	59	-1	NSP4	Conservative change
D63T	D62	T62	63	-1	NSP4	From Negative to Polar_uncharged
K84T	K83	T83	84	-1	NSP4	From Positive to Polar_uncharged
I100V	I99	V99	100	3	NSP4	Conservative change
S144T	S143	T143	144	1	NSP4	Conservative change
M164S	M163	S163	164	-1	NSP4	From Hydrophobic to Polar_uncharged
L176V	L175	V175	176	1	NSP4	Conservative change
S184E	S183	E183	184	0	NSP4	From Polar_uncharged to Negative
E185S	E184	S184	185	0	NSP4	From Negative to Polar_uncharged
A219S	A218	S218	219	1	NSP4	From Hydrophobic to Polar_uncharged
I234V	I233	V233	234	3	NSP4	Conservative change
L236V	L235	V235	236	1	NSP4	Conservative change
E247D	E246	D246	247	2	NSP4	Conservative change
H248Y	H247	Y247	248	2	NSP4	From Positive to Hydrophobic
A251S	A250	S250	251	1	NSP4	From Hydrophobic to Polar_uncharged
M262V	M261	V261	262	1	NSP4	Conservative change
I265L	I264	L264	265	2	NSP4	Conservative change
A266T	A265	T265	266	0	NSP4	From Hydrophobic to Polar_uncharged
V273I	V272	I272	273	3	NSP4	Conservative change
V276I	V275	I275	276	3	NSP4	Conservative change
V281I	V280	I280	281	3	NSP4	Conservative change
V285I	V284	I284	285	3	NSP4	Conservative change
I291V	I290	V290	291	3	NSP4	Conservative change
A298L	A297	L297	298	-1	NSP4	Conservative change
K304R	K303	R303	304	2	NSP4	Conservative change
A318F	A317	F317	318	-2	NSP4	Conservative change
F346I	F345	I345	346	0	NSP4	Conservative change
L364I	L363	I363	364	2	NSP4	Conservative change
F367M	F366	M366	367	0	NSP4	Conservative change
A368V	A367	V367	368	0	NSP4	Conservative change
S371T	S370	T370	371	1	NSP4	Conservative change
I373L	I372	L372	373	2	NSP4	Conservative change
A380I	A379	I379	380	-1	NSP4	Conservative change
I381A	I380	A380	381	-1	NSP4	Conservative change
L388T	L387	T387	388	-1	NSP4	From Hydrophobic to Polar_uncharged
H392Y	H391	Y391	392	2	NSP4	From Positive to Hydrophobic
R400K	R399	K399	400	2	NSP4	Conservative change
M404V	M403	V403	404	1	NSP4	Conservative change						c3gzfD	Phyre2	426	Located on protein surface/shallow pocket. Sidechain appears to point across the surface of the protein. Close to F427, E437 and C441. Although considered nonpolar, the sulphur atom of methionine has the potential to form hydrogen bonds with neighbouring residues	E	Possible - conformational change
T409S	T408	S408	409	1	NSP4	Conservative change						c3gzfD	Phyre2	431	Located on protein surface. Sidechain appears to interact with the sidechain of F427, forming a tight loop in the structure. This interaction may not be observed with Thr in this position, which could affect the conformation of the protein in this region	E	Possible - conformational change
E434D	E433	D433	434	2	NSP4	Conservative change						c3gzfD	Phyre2	456	Located on protein surface, located wtithin a loop three residues downstream of an alpha helix	E	Unlikely
A484S	A483	S483	484	1	NSP4	From Hydrophobic to Polar_uncharged
S94A	S94	A94	94	1	NSP5	From Polar_uncharged to Hydrophobic	2h2z	PDB	94	Located on protein surface	E	6y2e	PDB	94	Located on protein surface. SARS-CoV model suggests a Ser in this position may not form hydrogen bonds with any neighbouring residues, so change may be accommodated	E	Unlikely
H134F	H134	F134	134	-1	NSP5	From Positive to Hydrophobic	2h2z	PDB	134	Located on protein surface, in a loop in the protein structure	E	6y2e	PDB	134	Located on protein surface. SARS-CoV model suggests a His in this position may not form hydrogen bonds with any neighbouring residues, so change may be accommodated	E	Possible - alteration of sidechain/ligand interactions
K180N	K180	N180	180	0	NSP5	From Positive to Polar_uncharged	2h2z	PDB	180	Located on protein surface	E	6y2e	PDB	180	Located on protein surface	E	Possible - alteration of sidechain/ligand interactions
L202V	L202	V202	202	1	NSP5	Conservative change	2h2z	PDB	202	Partially buried residue, part of alpha helix. Sidechain is partially covered by two overlying alpha helices	E	6y2e	PDB	202	Partially buried residue, part of alpha helix. Sidechain appears to point towards another alpha helix	E	Unlikely
A267S	A267	S267	267	1	NSP5	From Hydrophobic to Polar_uncharged	2h2z	PDB	267	Buried residue, part of alpha helix	B	6y2e	PDB	267	Buried residue, part of alpha helix, covered by a neighbouring region of the polypeptide chain. Sidechain forms hydrogen bonds with the backbones of P219 and N221, located within the overlying region of the polypeptide chain. Hydrogen bonds appear to coordinate the structure in this region by maintaining the proximity of the two regions of the polypeptide chain. Lack of this hydrogen bonding with…	B	Likely - conformational change
L57M	L47	M47	57	2	NSP6	Conservative change
M60I	M50	I50	60	1	NSP6	Conservative change
A63S	A53	S53	63	1	NSP6	From Hydrophobic to Polar_uncharged
C65F	C55	F55	65	-2	NSP6	From Special to Hydrophobic
L69F	L59	F59	69	0	NSP6	Conservative change
Y118F	Y108	F108	118	3	NSP6	Conservative change
A145G	A135	G135	145	0	NSP6	From Hydrophobic to Special
Y208C	Y197	C197	208	-2	NSP6	From Hydrophobic to Special
L210I	L199	I199	210	2	NSP6	Conservative change
L211F	L200	F200	211	0	NSP6	Conservative change
C231F	C220	F220	231	-2	NSP6	From Special to Hydrophobic
C233T	C222	T222	233	-1	NSP6	From Special to Polar_uncharged
S275N	S264	N264	275	1	NSP6	Conservative change
R73K	R70	K70	73	2	NSP7	Conservative change	6nur	PDB	70	Located on protein surface, part of alpha helix	E	6xip	PDB	70	Located on protein surface. Sidechain appears to point inwards towards protein. Sidechain forms hydrogen bond with the sidechain of D67, which appears to coordinate a loop in the protein structure. Although an equivalent hydrogen bond is not observed in the model for SARS-CoV, mutagenesis suggests that a Lys in this position could form a hydrogen bond with D67, but rotation of the sidechain would…	E	Unlikely
Y16F	Y15	F15	16	3	NSP8	Conservative change	2ahm	PDB	20	Located on protein surface, part of alpha helix	E	c2ahmG	Phyre2	38	Located on protein surface, part of alpha helix	E	Unlikely
V133I	V132	I132	133	3	NSP8	Conservative change	2ahm	PDB	137	Buried residue, end of beta sheet	B	c2ahmG	Phyre2	155	Partially buried residue. Sidechain appears to point inwards towards protein	E	Unlikely
G137N	G136	N136	137	0	NSP8	From Special to Polar_uncharged	2ahm	PDB	141	Located on protein surface, part of alpha helix	E	c2ahmG	Phyre2	159	Located on protein surface, part of alpha helix. Sidechain does not appear to form hydrogen bonds with any neighbouring residues, so change may be accommodated	E	Unlikely
N146T	N145	T145	146	0	NSP8	Conservative change	2ahm	PDB	150	Located on protein surface, in a loop between two beta sheets	E	c2ahmG	Phyre2	168	Located on protein surface	E	Unlikely
N174S	N173	S173	174	1	NSP8	Conservative change	2ahm	PDB	178	Located on protein surface, in a loop in the protein structure	E	c2ahmG	Phyre2	196	Located on protein surface	E	Unlikely
N35T	N34	T34	35	0	NSP9	Conservative change	1uw7	PDB	34	Located on protein surface, end of beta sheet/start of hairpin loop between two beta sheets	E	6w4b	PDB	35	Located on protein surface, end of beta sheet/start of hairpin loop between two beta sheets	E	Unlikely
S36T	S35	T35	36	1	NSP9	Conservative change	1uw7	PDB	35	Located on protein surface, within a hairpin loop between two beta sheets	E	6w4b	PDB	36	Located on protein surface, witin a hairpin loop between two beta sheets	E	Unlikely
R118K	R113	K113	118	2	NSP10	Conservative change	2fyg	PDB	113	Located on protein surface, part of alpha helix. Sidechain forms hydrogen bond with the sidechain of D106, located within the same alpha helix	E	6w61	PDB	4366	Located on protein surface, part of alpha helix. Sidechain appears too short to form hydrogen bond with the sidechain of D4359 (equivalent to D106 in SARS-CoV), which could affect the stability of the alpha helical structure	E	Possible - conformational change
M104F	M1	F1	104	0	NSP12	Conservative change
V117L	V14	L14	117	1	NSP12	Conservative change						7bv2	PDB	90	Buied residue. Part of alpha helix	B	Unlikely
V125K	V22	K22	125	-2	NSP12	From Hydrophobic to Positive						7bv2	PDB	98	Located on protein surface	E	Possible - alteration of sidechain/ligand interactions
D225N	D122	N122	225	1	NSP12	From Negative to Polar_uncharged	6nur	PDB	198	Located on protein surface, part of alpha helix	E	7bv2	PDB	198	Located on protein surface, part of alpha helix. Sidechain forms hydrogen bond with the sidechain of R197, located within the same alpha helix. Model suggests that hydrogen bonding with R197 may be possible in SARS-CoV, but would require subtle rearrangement of the sidechains	E	Possible - alteration of sidechain/ligand interactions
V252T	V149	T149	252	0	NSP12	From Hydrophobic to Polar_uncharged	6nur	PDB	225	Located on protein surface, in a loop between two beta sheets	E	7bv2	PDB	225	Located on protein surface, in a loop in the protein structure. Model suggests sidechain may not form hydrogen bonds with any neighbouring residues, so change may be accommodated	E	Unlikely
C256S	C153	S153	256	-1	NSP12	From Special to Polar_uncharged	6nur	PDB	229	Located on protein surface, in a hairpin loop between two beta sheets	E	7bv2	PDB	229	Located on protein surface, in a hairpin loop between two beta sheets. Sidechain forms hydrogen bond with the backbone of T226, which appears to coordinate a loop in the structure between two short beta sheets. Model suggests that the sidechain of C229 (equivalent to S229 in SARS-CoV-2) may be too large to form a hydrogen bond with A226 (equivalent to T226 in SARS-CoV-2), which may affect the dis…	E	Unlikely
I260V	I157	V157	260	3	NSP12	Conservative change	6nur	PDB	233	Located on protein surface, end of short beta sheet and start of alpha helix	E	7bv2	PDB	233	Located on protein surface, end of short beta sheet and start of alpha helix	E	Unlikely
M284V	M181	V181	284	1	NSP12	Conservative change	6nur	PDB	257	Located on protein surface, in a tight loop in the protein structure	E	7bv2	PDB	257	Located on protein surface, part of alpha helix	E	Unlikely
L292Y	L189	Y189	292	-1	NSP12	Conservative change	6nur	PDB	265	Located on protein surface	E	7bv2	PDB	265	Located on protein surface, in a loop in the protein structure. Sidechain does not appear to form hydrogen bonds with any neighbouring residues, so change may be accommodated	E	Unlikely
C308K	C205	K205	308	-3	NSP12	From Special to Positive	6nur	PDB	281	Located on protein surface, part of alpha helix	E	7bv2	PDB	281	Located on protein surface, part of alpha helix	E	Possible - alteration of sidechain/ligand interactions
I326V	I223	V223	326	3	NSP12	Conservative change	6nur	PDB	299	Located on protein surface, part of alpha helix	E	7bv2	PDB	299	Located on protein surface	E	Unlikely
T640N	T535	N535	640	0	NSP12	Conservative change	6nur	PDB	611	Located on protein surface, in a loop between an alpha helix and a beta sheet. Sidechain forms a hydrogen bond with the sidechain of N769 (also a DCP), located within a neighbouring alpha helix	E	7bv2	PDB	611	Located on protein surface, in a loop between an alpha helix and a beta sheet. Sidechain forms hydrogen bond with the sidechain of N767, two residues upstream of the residue with which the equivalent residue forms a hydrogen bond in SARS-CoV (N769). Change may therefore by structurally accommodated, as both arrangements hold the region containing residue 611 and the neighbouring alpha helix conta…	E	Unlikely
N672T	N567	T567	672	0	NSP12	Conservative change	6nur	PDB	643	Located on protein surface, in a loop between two alpha helices. Sidechain forms hydrogen bonds with the backbone of R640 (located within a neighbouring alpha helix) and the sidechain of R651 (located within the other neighbouring alpha helix)	E	7bv2	PDB	643	Located on protein surface, in a loop between two alpha helices. The shorter Thr sidechain does not appear to cross-link the alpha helices as observed in SARS-CoV, however subtle conformational change could facilitate the formation of these hydrogen bonds	E	Possible - conformational change
N676S	N571	S571	676	1	NSP12	Conservative change	6nur	PDB	647	Located on protein surface, part of alpha helix. Sidechain forms hydrogen bonds with the backbones of S649 and H650, located within the same alpha helix	E	7bv2	PDB	647	Located on protein surface, start of alpha helix. Smaller sidechain of Ser does not appear to form hydrogen bonds with S649 and H650 as observed in SARS-CoV, which could affect the stability of the alpha helical structure	E	Possible - conformational change
H768T	H663	T663	768	-2	NSP12	From Positive to Polar_uncharged	6nur	PDB	739	Located on protein surface, part of alpha helix	E	7bv2	PDB	739	Located on protein surface, part of alpha helix	E	Possible - alteration of sidechain/ligand interactions
E769D	E664	D664	769	2	NSP12	Conservative change	6nur	PDB	740	Located on protein surface, part of alpha helix	E	7bv2	PDB	740	Located on protein surface, part of alpha helix	E	Unlikely
D772N	D667	N667	772	1	NSP12	From Negative to Polar_uncharged	6nur	PDB	743	Located on protein surface, part of alpha helix. Sidechain forms hydrogen bond with the sidechain of K478, located within a neighbouring alpha helix	E	7bv2	PDB	743	Located on protein surface, part of alpha helix. Sidechain forms hydrogen bonds with the sidechain of K478 (located within a neighbouring alpha helix) and the backbone of T739 (located within the same alpha helix). Bond with K478 may coordinate the structure in this region by maintaining the proximity of the two alpha helices. This bond is also observed in SARS-CoV, so change may be accommodated	E	Possible - alteration of sidechain/ligand interactions
Y795F	Y690	F690	795	3	NSP12	Conservative change	6nur	PDB	766	Partially buried residue, part of beta sheet	E	7bv2	PDB	766	Partially buried residue, part of beta sheet	E	Unlikely
N798T	N693	T693	798	0	NSP12	Conservative change	6nur	PDB	769	Located on protein surface, part of alpha helix. Sidechain forms hydrogen bond with the sidechain of T611 (also a DCP), located within a neighbouring region of the polypeptide chain	E	7bv2	PDB	769	Located on protein surface, part of alpha helix. Sidechain appears too short to form hydrogen bond with the sidechain of N611 (equivalent to T611 in SARS-CoV), although N611 forms hydrogen bonds with N767 (two residues upstream of T769), so change may be accommodated	E	Unlikely
A801S	A696	S696	801	1	NSP12	From Hydrophobic to Polar_uncharged	6nur	PDB	772	Located on protein surface, end of alpha helix	E	7bv2	PDB	772	Located on protein surface, part of alpha helix. Sidechain forms hydrogen bond with the backbone of T769, located within the same alpha helix. Lack of hydrogen bonding with nonpolar Ala in this position could affect the stability of the alpha helical structure	E	Likely - conformational change
A813S	A708	S708	813	1	NSP12	From Hydrophobic to Polar_uncharged	6nur	PDB	784	Partially buried residue, part of an alpha helix	E	7bv2	PDB	784	Partially buried residue, part of alpha helix, covered by an overlying region of the polypeptide chain. Sidechain does not appear to form hydrogen bonds with any neighbouring residues - however, region appears densely packed, and so lack of hydrogen bonding could affect the stability of the protein structure in this region	E	Possible - conformational change
D99E	D99	E99	99	2	NSP14	Conservative change	5c8s	PDB	99	Located on protein surface, in a hairpin loop between two beta sheets. Sidechain appears to point across the surface of the protein	E	c5c8sD	Phyre2	122	Located on protein surface, in a hairpin loop between two beta sheets	E	Unlikely
E128P	E128	P128	128	-1	NSP14	From Negative to Special	5c8s	PDB	128	Located on protein surface, in a hairpin loop between two beta sheets. Sidechain appears to point across the surface of the protein. Sidechain forms hydrogen bond with the backbone of Y51, which is located in a neighbouring region of the polypeptide chain	E	c5c8sD	Phyre2	151	Located on protein surface, in a hairpin loop between two beta sheets. Sidechain appears to point across the surface of the protein. Lack of hydrogen bonding to Y74 (equivalent to Y51 in SARS-CoV) appears to affect the distance of hairpin loop from the neighbouring region of the polypeptide chain (distance between alpha carbons of E128 and Y51 = 6.5Å in SARS-CoV; distance between P151 and Y74 = 6…	E	Likely - conformational change (and possible alteration of sidechain/ligand interactions)
T134S	T134	S134	134	1	NSP14	Conservative change	5c8s	PDB	134	Located on protein surface, part of beta sheet. Sidechain forms hydrogen bond with the backbone of R135, located at the end of the beta sheet	E	c5c8sD	Phyre2	15	Located on protein surface, part of beta sheet. Sidechain forms hydrogen bond with the backbone of R158 (equivalent to R135 in SARS-CoV), so change may be accommodated	E	Unlikely
N137S	N137	S137	137	1	NSP14	Conservative change	5c8s	PDB	137	Located on protein surface. Sidechain forms hydrogen bond with the sidechain of D99 (also a DCP), located on a neighbouring region of the polypeptide chain	E	c5c8sD	Phyre2	160	Located on protein surface. Sidechain appears to point across the surface of the protein, and is partially covered by sidechain of R121 (equivalent to R97 in SARS-CoV), with which S160 forms a hydrogen bond and thereby appears to coordinate the structure in this region. As R121 is located next to E122 (equivalent to D99 in SARS-CoV), a similar conformation may be observed in SARS and SARS-CoV-2	E	Unlikely
G176N	G176	N176	176	0	NSP14	From Special to Polar_uncharged	5c8s	PDB	176	Located on protein surface, one residue downstream of an alpha helix	E	c5c8sD	Phyre2	199	Located on protein surface, part of alpha helix. Sidechain does not appear to form hydrogen bonds with any neighbouring residues, so change may be accommodated	E	Unlikely
S220A	S220	A220	220	1	NSP14	From Polar_uncharged to Hydrophobic	5c8s	PDB	220	Located on protein surface, in a tight hairpin loop between two beta sheets. Sidechain forms hydrogen bond with the sidechain of S218, which is located at the end of a beta sheet. Hydrogen bond appears to coordinate a tight turn in the structure	E	c5c8sD	Phyre2	243	Located on protein surface, in a hairpin loop between two beta sheets. Loss of polar Ser residue could affect the stability of the loop by loss of hydrogen bonding	E	Likely - conformational change
N228H	N228	H228	228	1	NSP14	From Polar_uncharged to Positive	5c8s	PDB	228	Located on protein surface	E	c5c8sD	Phyre2	251	Located on protein surface, within a loop four residues downstream of a beta sheet. Sidechain appears to point across the surface of the protein, and forms a hydrogen bond with the backbone of K198, which is located within a neighbouring alpha helix. Mutagenesis suggests that the sidechain of Asn may be too small for form a hydrogen bond with K198. However, subtle conformational change could faci…	E	Possible - conformational change and alteration of sidechain/ligand interactions
Q259L	Q259	L259	259	-2	NSP14	From Polar_uncharged to Hydrophobic	5c8s	PDB	259	Located on protein surface	E	c5c8sD	Phyre2	282	Located on protein surface, part of alpha helix. Model suggests that Gln in this position may not form hydrogen bonds with any neighbouring residues, so change may be accommodated	E	Unlikely
S293T	S293	T293	293	1	NSP14	Conservative change	5c8s	PDB	293	Located on protein surface. Sidechain forms hydrogen bond with the sidechain of D291 (equivalent to D314 in SARS-CoV-2), which appears to coordinate a turn in the structure	E	c5c8sD	Phyre2	316	Located on protein surface. Sidechain forms two hydrogen bonds with the sidechain of D314 (equivalent to D291 in SARS-CoV), which appears to coordinate a turn in the structure	E	Unlikely
V294I	V294	I294	294	3	NSP14	Conservative change	5c8s	PDB	294	Located on protein surface. Sidechain appears to point inwards towards protein	E	c5c8sD	Phyre2	317	Located on protein surface. Sidechain appears to point inwards towards protein	E	Unlikely
R304K	R304	K304	304	2	NSP14	Conservative change	5c8s	PDB	304	Located on protein surface, part of alpha helix	E	c5c8sD	Phyre2	327	Located on protein surface, part of alpha helix	E	Unlikely
S307A	S307	A307	307	1	NSP14	From Polar_uncharged to Hydrophobic	5c8s	PDB	307	Located on protein surface, part of alpha helix. Sidechain forms hydrogen bond with the sidechain of R310, which is located within the same alpha helix and which may affect the stability of the protein in this region	E	c5c8sD	Phyre2	330	Located on protein surface, part of alpha helix. Lack of hydrogen bonding with nonpolar Ala in this position could affect the structure and/or stability of the alpha helix	E	Likely - conformational change
E345D	E345	D345	345	2	NSP14	Conservative change	5c8s	PDB	345	Located on protein surface, two residues upstream of a beta sheet	E	c5c8sD	Phyre2	368	Located on protein surface	E	Unlikely
H374S	H374	S374	374	-1	NSP14	From Positive to Polar_uncharged	5c8s	PDB	374	Located on protein surface, end of alpha helix	E	c5c8sD	Phyre2	397	Located on protein surface, part of alpha helix. Sidechain forms hydrogen bond with the backbone of Y393, located within the same alpha helix. Model suggests the sidechain of an His in this position may be too large to adopt a conformation able to form hydrogen bond with the backbone of Y370 in SARS-CoV, which could affect the conformation and/or stability of the alpha helical structure	E	Possible - conformational change
T443V	T437	V437	443	0	NSP14	From Polar_uncharged to Hydrophobic	5c8s	PDB	437	Located on protein surface	E	c5c8sD	Phyre2	460	Located on protein surface, in a loop two residues downstream of an alpha helix. Presence of polar Thr in this position could introduce hydrogen bonding with neighbouring residues, which could affect the structure and/or stability of the protein in this region - however, this is not evident in the SARS-CoV model	E	Possible - conformational change
Q501L	Q493	L493	501	-2	NSP14	From Polar_uncharged to Hydrophobic	5c8s	PDB	493	Located on protein surface, part of alpha helix. Sidechain forms hydrogen bond with the sidechain of N489, which is located within the same alpha helix	E	c5c8sD	Phyre2	516	Located on protein surface, part of alpha helix. Lack of polar Gln at this position could affect the stability of the structure in this region by loss of hydrogen bonding	E	Likely - conformational change
H18Q	H18	Q18	18	0	NSP15	From Positive to Polar_uncharged	2h85	PDB	18	Located on protein surface	E						Possible - alteration of sidechain/ligand interactions
A19Q	A19	Q19	19	-1	NSP15	From Hydrophobic to Polar_uncharged	2h85	PDB	19	Located on protein surface	E						Unlikely
A22V	A22	V22	22	0	NSP15	Conservative change	2h85	PDB	22	Located on protein surface. Sidechain appears to point across the surface of the protein	E						Unlikely
A30T	A30	T30	30	0	NSP15	From Hydrophobic to Polar_uncharged	2h85	PDB	30	Buried residue, start of beta sheet/end of short loop between two beta sheets. Mutagenesis suggests that the sidechain of a Thr in this position could form hydrogen bonds with the backbone of I27 (located on the opposite arm of the loop) and Y32 (located within the same beta sheet), which could affect the stability of the structure in this region	B						Possible - conformational change
I38V	I38	V38	38	3	NSP15	Conservative change	2h85	PDB	38	Located on protein surface, start of beta sheet	E						Unlikely
I42L	I42	L42	42	2	NSP15	Conservative change	2h85	PDB	42	Located on protein surface, part of beta sheet. Sidechain appears to point inwards towards the protein	E						Unlikely
I69V	I69	V69	69	3	NSP15	Conservative change	2h85	PDB	69	Partially buried residue, part of alpha helix	E	6vww	PDB	70	Partially buried residue, part of alpha helix	E	Unlikely
E91D	E91	D91	91	2	NSP15	Conservative change	2h85	PDB	91	Located on protein surface, in a loop between two short beta sheets. Sidechain forms hydrogen bond with the sidechain of K46, located within a neighbouring region of the polypeptide chain	E	6vww	PDB	92	Located on protein surface, in a loop between two short beta sheets. Sidechain appears too short to form hydrogen bond with the sidechain of K47 (equivalent to K46 in SARS-CoV), which could affect the conformation and/or stability of the protein in this region	E	Possible - conformational change
V96I	V96	I96	96	3	NSP15	Conservative change	2h85	PDB	96	Located on protein surface	E	6vww	PDB	97	Located on protein surface	E	Unlikely
T103S	T103	S103	103	1	NSP15	Conservative change	2h85	PDB	103	Located on protein surface, in a loop in the protein structure	E	6vww	PDB	104	Located on protein surface	E	Unlikely
S114T	S114	T114	114	1	NSP15	Conservative change	2h85	PDB	114	Located on protein surface, part of alpha helix	E	6vww	PDB	115	Located on protein surface, part of alpha helix	E	Unlikely
A115I	A115	I115	115	-1	NSP15	Conservative change	2h85	PDB	115	Located on protein surface, part of alpha helix	E	6vww	PDB	116	Located on protein surface, part of alpha helix	E	Unlikely
E128D	E128	D128	128	2	NSP15	Conservative change	2h85	PDB	128	Located on protein surface, within a loop between an alpha helix and a beta sheet	E	6vww	PDB	129	Located on protein surface, within a loop between an alpha helix and a beta sheet	E	Unlikely
T152Q	T152	Q152	152	-1	NSP15	Conservative change	2h85	PDB	152	Located on protein surface	E	6vww	PDB	153	Located on protein surface	E	Unlikely
K155V	K155	V155	155	-2	NSP15	From Positive to Hydrophobic	2h85	PDB	155	Located on protein surface, end of short beta sheet	E	6vww	PDB	156	Located on protein surface, end of short beta sheet. Sidechain of Lys in this position in SARS-CoV does not appear to form hydrogen bonds with any neighbouring residues, so change may be accommodated	E	Possible - alteration of sidechain/ligand interactions
A158K	A158	K158	158	-1	NSP15	From Hydrophobic to Positive	2h85	PDB	158	Located on protein surface	E	6vww	PDB	159	Located on protein surface. Model 6vww does not suggest that Lys would form hydrogen bonds with any neighbouring residues, so change may be accommodated	E	Possible - alteration of sidechain/ligand interactions
S171A	S171	A171	171	1	NSP15	From Polar_uncharged to Hydrophobic	2h85	PDB	171	Located on protein surface, in a loop in the protein structure	E	6vww	PDB	172	Located on protein surface, in a loop in the protein structure. Ser in this position in SARS-CoV does not appear to form hydrogen bonds with any neighbouring residues, so change may be accommodated	E	Unlikely
F179Y	F179	Y179	179	3	NSP15	Conservative change	2h85	PDB	179	Buried residue, part of beta sheet	E	6vww	PDB	180	Buried residue, part of beta sheet. Sidechain forms hydrogen bond with the sidechain of T145, which is located at the end of a neighbouring beta sheet. Lack of hydrogen bonding with nonpolar Phe in this position could affect the stability of the protein in this region	E	Possible - conformational change
I185V	I185	V185	185	3	NSP15	Conservative change	2h85	PDB	185	Located on protein surface, start of short beta sheet	E	6vww	PDB	186	Located on protein surface, start of beta sheet	E	Unlikely
I186V	I186	V186	186	3	NSP15	Conservative change	2h85	PDB	186	Located on protein surface, end of short beta sheet	E	6vww	PDB	187	Located on protein surface, part of beta sheet. Sidechain appears to point across the surface of the protein	E	Unlikely
D199N	D199	N199	199	1	NSP15	From Negative to Polar_uncharged	2h85	PDB	199	Located on protein surface, start of short alpha helix	E	6vww	PDB	200	Located on protein surface, within a loop in the protein structure. E203 (also a DCP) appears to be located on the opposite arm of the loop, could suggest binding surface. Sidechain forms hydrogen bond with the sidechain and backbone of E203, which appears to coordinate the structure of the loop. Model suggests an Asp in this position could form hydrogen bonds with an Asp in the equivalent positi…	E	Possible - alteration of sidechain/ligand interactions
E201Q	E201	Q201	201	2	NSP15	From Negative to Polar_uncharged	2h85	PDB	201	Located on protein surface, part of short alpha helix	E	6vww	PDB	202	Located on protein surface, within a loop in the protein structure. N200 and E203 (both DCPs) appear to be located within the same loop - could suggest binding surface	E	Possible - alteration of sidechain/ligand interactions
D202E	D202	E202	202	2	NSP15	Conservative change	2h85	PDB	202	Located on protein surface, end of short alpha helix	E	6vww	PDB	203	Located on protein surface, within a loop in the protein structure. E200 appears to be located on the opposite arm of the loop, could suggest binding surface. Model 6vww suggests the sidechain forms hydrogen bond with the sidechain of E200, which appears to coordinate the structure of the loop. Model suggests an Asp in this position could form hydrogen bonds with an Asp in the equivalent position…	E	Possible - alteration of sidechain/ligand interactions
T211I	T211	I211	211	-1	NSP15	From Polar_uncharged to Hydrophobic	2h85	PDB	211	Located on protein surface, part of alpha helix. Sidechain forms hydrogen bond with the backbone of S207, located within the same alpha helix	E	6vww	PDB	212	Located on protein surface, part of alpha helix. Lack of hydrogen bonding with nonpolar Ile in this position could affect the stability of the alpha helical structure	E	Likely - conformational change
Q223E	Q223	E223	223	2	NSP15	From Polar_uncharged to Negative	2h85	PDB	223	Located on protein surface, part of alpha helix	E	6vww	PDB	224	Located on protein surface, part of alpha helix	E	Possible - alteration of sidechain/ligand interactions
G243S	G243	S243	243	0	NSP15	From Special to Polar_uncharged	2h85	PDB	243	Located on protein surface	E	6vww	PDB	244	Located on protein surface, within a loop on the protein structure. Sidechain forms hydrogen bond with the backbone of Q245. Lack of hydrogen bonding with a nonpolar Gly in this position could affect the stability of the loop	E	Likely - conformational change
S258F	S258	F258	258	-2	NSP15	From Polar_uncharged to Hydrophobic	2h85	PDB	258	Located on protein surface, part of alpha helix. Sidechain appears to point across the surface of the protein.	E	6vww	PDB	259	Located on protein surface, partially covered by an overlying beta sheet and another overlying polypeptide chain. Model suggests that a Ser in this position may not form hydrogen bonds any neighbouring residues - however, region appears densely packed, and so lack of hydrogen bonding could affect the stability of the protein in this region	E	Possible - conformational change
Q259K	Q259	K259	259	1	NSP15	From Polar_uncharged to Positive	2h85	PDB	259	Located on protein surface, part of alpha helix	E	6vww	PDB	260	Located on protein surface, part of alpha helix	E	Possible - alteration of sidechain/ligand interactions
D260E	D260	E260	260	2	NSP15	Conservative change	2h85	PDB	260	Located on protein surface, part of alpha helix	E	6vww	PDB	261	Located on protein surface, part of alpha helix	E	Unlikely
K264E	K264	E264	264	1	NSP15	From Positive to Negative	2h85	PDB	264	Located on protein surface, part of beta sheet	E	6vww	PDB	265	Located on protein surface, part of beta sheet	E	Possible - alteration of sidechain/ligand interactions
A325T	A325	T325	325	0	NSP15	From Hydrophobic to Polar_uncharged	2h85	PDB	325	Located on protein surface, start of beta sheet. Sidechain appears to point inwards towards the protein	E	6vww	PDB	326	Located on protein surface, start of beta sheet. Sidechain forms hydrogen bond with the backbone of G327, which is located within the same beta sheet. Lack of this hydrogen bonding with nonpolar Ala in this position could affect the stability of the protein in this region	E	Likely - conformational change
E32D	E32	D32	32	2	NSP16	Conservative change	2xyq	PDB	32	Located on protein surface	E						Unlikely
N33S	N33	S33	33	1	NSP16	Conservative change	2xyq	PDB	33	Located on protein surface. Sidechain forms hydrogen bonds with the backbones of V35, I36 and V197 (located within a neighbouring alpha helix)	E	6w61	PDB	6831	Located on protein surface. Sidechain appears too short to form hydrogen bond with V6995 (equivalent to V197 in SARS-CoV), which may affect the conformation in this region as the neighbouring alpha helix is not held in proximity	E	Possible - conformational change
V35T	V35	T35	35	0	NSP16	From Hydrophobic to Polar_uncharged	2xyq	PDB	35	Located on protein surface	E	6w61	PDB	6833	Located on protein surface. Sidechain does not appear to form hydrogen bonds with any neighbouring residues, so change may be accommodated	E	Unlikely
H138N	H138	N138	138	1	NSP16	From Positive to Polar_uncharged						6w61	PDB	6936	Located on protein surface. Sidechain forms a hydrogen bond with the backbone and sidechain of T6938, which appears to coordinate a loop in the structure. Mutagenesis suggests a His residue in this position could also form a hydrogen bond with the backbone of T6938, so change may be accommodated	E	Possible - alteration of sidechain/ligand interactions
L153I	L153	I153	153	2	NSP16	Conservative change	2xyq	PDB	153	Buried residue, part of alpha helix	B	6w61	PDB	6951	Buried residue, part of alpha helix	B	Unlikely
K158Q	K158	Q158	158	1	NSP16	From Positive to Polar_uncharged	2xyq	PDB	158	Located on protein surface, part of alpha helix	E	6w61	PDB	6956	Located on protein surface, part of alpha helix	E	Possible - alteration of sidechain/ligand interactions
I167V	I167	V167	167	3	NSP16	Conservative change	2xyq	PDB	167	Buried residue, part of beta sheet	E	6w61	PDB	6965	Buried residue, part of beta sheet	B	Unlikely
A209C	A209	C209	209	0	NSP16	From Hydrophobic to Special	2xyq	PDB	209	Partially buried residue, part of beta sheet	E	6w61	PDB	7007	Partially buried resiude, part of beta sheet. Sidechain does not appear to form hydrogen bonds with any neighbouring residues, so change may be accommodated	E	Unlikely
K216R	K216	R216	216	2	NSP16	Conservative change	2xyq	PDB	216	Located on protein surface. Sidechain forms hydrogen bond with the backbone of S188, located within a neighbouring beta sheet	E	6w61	PDB	7014	Located on protein surface. Sidechain forms hydrogen bonds with the sidechain of E7015 and the backbone of F6985, which is located in a neighbouring beta sheet. Latter hydrogen bond may coordinate the structure in this region by maintaining the proximity of the two regions of the polypeptide chain. S188 in SARS-CoV is equivalent to A6986 in SARS-CoV-2, which is located one residue downstream of F…	E	Unlikely
T223V	T223	V223	223	0	NSP16	From Polar_uncharged to Hydrophobic	2xyq	PDB	223	Located on protein surface, part of alpha helix	E	6w61	PDB	7021	Partially buried residue, part of alpha helix. Polar Thr in this position in SARS-CoV does not appear to form hydrogen bonds with any neighbouring residues, so change may be accommodated	E	Unlikely
N266G	N265	G265	266	0	NSP16	From Polar_uncharged to Special	2xyq	PDB	265	Located on protein surface, part of alpha helix	E	6w61	PDB	7063	Located on protein surface, part of alpha helix. Polar Asn in this position does not appear to form hydrogen bonds with any neighbouring residues, so change may be accommodated	E	Unlikely
E277S	E276	S276	277	0	NSP16	From Negative to Polar_uncharged	2xyq	PDB	276	Located on protein surface, part of alpha helix	E	6w61	PDB	7074	Located on protein surface, part of alpha helix. Sidechain appears to point across the surface of the protein. Sidechain forms hydrogen bond with the backbone of L7070, which is located within the same alpha helix. Model suggests the sidechain of a Glu residue in this position may be too large to form a hydrogen bond with the backbone of residue 7070 (equivalent to Y272 in SARS-CoV), which may af…	E	Possible – conformational change and alteration of sidechain/ligand interactions
D20V	D15	V15	20	-3	Spike	From Negative to Hydrophobic
D22S	D17	S17	22	0	Spike	From Negative to Polar_uncharged
T25V	T20	V20	25	0	Spike	From Polar_uncharged to Hydrophobic
T26N	T21	N21	26	0	Spike	Conservative change
D28T	D23	T23	28	-1	Spike	From Negative to Polar_uncharged
D31T	D24	T24	31	-1	Spike	From Negative to Polar_uncharged
V32Q	V25	Q25	32	-2	Spike	From Hydrophobic to Polar_uncharged
A34P	A27	P27	34	-1	Spike	From Hydrophobic to Special
N36A	N29	A29	36	-2	Spike	From Polar_uncharged to Hydrophobic
S43F	S36	F36	43	-2	Spike	From Polar_uncharged to Hydrophobic
M44T	M37	T37	44	-1	Spike	From Hydrophobic to Polar_uncharged	5xlr	PDB	37	Located on protein surface, surrounded by large sidechains (R38, Y63, F213)	E	6vsb	PDB	33	Located on protein surface, but surrounded by large sidechains (F32, R34, F58, F59). Sidechain forms hydrogen bond with the backbone of G219, which is located on a neighbouring region of the polypeptide chain. A Met residue in this position does not appear to form a bond with the equivalent residue in SARS-CoV. However, subtle conformational change could facilitate the formation of hydrogen bonds…	E	Possible - conformational change
E52K	E45	K45	52	1	Spike	From Negative to Positive	5xlr	PDB	45	Located on protein surface, between monomers. Sidechain forms hydrogen bond with the sidechain of Q549 of other monomer	E	6vsb	PDB	41	Located on protein surface, between monomers. Sidechain appears to point across the surface of the protein. Residue appears to be in wrong orientation to interact with Q563 of other monomer (equivalent to Q549 in SARS-CoV)	E	Possible - alteration of sidechain/ligand interactions
I53V	I46	V46	53	3	Spike	Conservative change	5xlr	PDB	46	Located on protein surface, between monomers	E	6vsb	PDB	42	Located on protein surface, between monomers	E	Unlikely
D57S	D50	S50	57	0	Spike	From Negative to Polar_uncharged	5xlr	PDB	50	Located on protein surface, in a turn upstream of a beta sheet. Sidechain forms hydrogen bond with the sidechain of K265, which is located at the end of a beta sheet in a neighbouring region of the polypeptide chain	E	6vsb	PDB	46	Located on protein surface, in a turn upstream of a beta sheet. Sidechain forms hydrogen bond with the sidechain of S45, the sidechain of which itself forms a hydrogen bond with the backbone of N280, which is also a DCP (D267 in SARS-CoV) - part of a neighbouring hairpin loop between two beta sheets. Hydrogen bond between S46 and S45 appears to shorten distance between S45 and N280 (7.4Å between …	E	Possible – conformational change and alteration of sidechain/ligand interactions
T58V	T51	V51	58	0	Spike	From Polar_uncharged to Hydrophobic	5xlr	PDB	51	Located on protein surface, between monomers, start of beta sheet. Sidechain forms hydrogen bond with the backbone of L52	E	6vsb	PDB	47	Located on protein surface, two residues upstream of a beta sheet. Lack of hydrogen bonding seen in SARS-CoV could affect stability of the structure in this region	E	Likely - conformational change
Y70F	Y63	F63	70	3	Spike	Conservative change	5xlr	PDB	63	Located on protein surface	E	6vsb	PDB	59	Located on protein surface	E	Unlikely
T78A	T71	A71	78	0	Spike	From Polar_uncharged to Hydrophobic	5xlr	PDB	71	Located on protein surface	E
N80H	N73	H73	80	1	Spike	From Polar_uncharged to Positive
H88K	H74	K74	88	-1	Spike	Conservative change
K98N	K84	N84	98	0	Spike	From Positive to Polar_uncharged	5xlr	PDB	84	Buried residue	B	6vsb	PDB	87	Located on protein surface	E	Possible - alteration of sidechain/ligand interactions
I101V	I87	V87	101	3	Spike	Conservative change	5xlr	PDB	87	Buried residue, start of beta sheet	B	6vsb	PDB	90	Buried residue, start of beta sheet	B	Unlikely
A105S	A91	S91	105	1	Spike	From Hydrophobic to Polar_uncharged	5xlr	PDB	91	Buried residue, end of beta sheet	E	6vsb	PDB	94	Partially buried residue, end of beta sheet. Sidechain forms hydrogen bonds with the backbones of T95 (within the same polypeptide chain) and A264 (on a neighbouring region of the polypeptide chain, one residue upstream of a parallel beta sheet). Bond with A264 appears to coordinate the structure in this region by maintaining the proximity of the two beta sheets - beta sheets in SARS-CoV do not a…	E	Likely - conformational change
V111I	V97	I97	111	3	Spike	Conservative change	5xlr	PDB	97	Located on protein surface. Residue is in close proximity (within 5Å) to charged residues K94 and R99	E	6vsb	PDB	100	Located on protein surface, in close proximity (within 5Å) to one charged residue (R102)	E	Unlikely
V112I	V98	I98	112	3	Spike	Conservative change	5xlr	PDB	98	Partially buried residue, covered by an overlying neighbouring region of the polypeptide chain	E	6vsb	PDB	101	Buried residue, start of beta sheet	E	Unlikely
S119T	S105	T105	119	1	Spike	Conservative change	5xlr	PDB	105	Located on protein surface, one residue downstream of a beta sheet. Model suggests sidechain forms hydrogen bond with the sidechain of T106	E	6vsb	PDB	108	Located on protein surface, one residue downstream of a beta sheet. Sidechain of T108 forms hydrogen bond with the backbone of N234 (equivalent to N227 in SARS-CoV), located on a neighbouring region of the polypeptide chain four residues upstream of the beta sheet, while the sidechain of another DCP, R237, forms a hydrogen bond with the backbone of T108. Greater distance is observed between the a…	E	Possible - conformational change
N123S	N109	S109	123	1	Spike	Conservative change	5xlr	PDB	109	Located on protein surface, within a loop between two beta sheets	E	6vsb	PDB	112	Located on protein surface, within a loop between two beta sheets. Sidechain forms hydrogen bond with the sidechain of D111. Hydrogen bond may affect the conformation of the loop - appears tighter in SARS-CoV-2 compared with SARS-CoV. Asn in SARS-CoV could bond with N108 (equivalent to D111 in SARS-CoV-2), but would require subtle conformational change. Five residues in this loop are DCPs - possi…	E	Possible - conformational change
S125T	S111	T111	125	1	Spike	Conservative change	5xlr	PDB	111	Located on protein surface, within a loop between two beta sheets. Model suggests the sidechain forms a hydrogen bond with Q112, which may stabilise the structure in this region	E	6vsb	PDB	114	Located on protein surface, within a loop between two beta sheets. Sidechain appears to point across the surface of the protein. Model suggests that T114 may not form hydrogen bonds with any neighbouring residues, which may affect the stability of the protein in this area compared with SARS-CoV	E	Possible - conformational change
R140K	R126	K126	140	2	Spike	Conservative change	5xlr	PDB	126	Located on protein surface, partially covered by overlying region of the polypeptide chain. End of beta sheet	E	6vsb	PDB	129	Located on protein surface, partially covered by overlying region of the polypeptide chain. End of beta sheet	E	Unlikely
E145Q	E131	Q131	145	2	Spike	From Negative to Polar_uncharged	5xlr	PDB	131	Located on protein surface. Sidechain appears to point across the surface of the protein	E	6vsb	PDB	134	Located on protein surface	E	Possible - alteration of sidechain/ligand interactions
L146F	L132	F132	146	0	Spike	Conservative change						6vsb	PDB	135	Located on protein surface	E	Unlikely
D148N	D134	N134	148	1	Spike	From Negative to Polar_uncharged						6vsb	PDB	137	Located on protein surface	E	Possible - alteration of sidechain/ligand interactions
N149D	N135	D135	149	1	Spike	From Polar_uncharged to Negative						6vsb	PDB	138	Located on protein surface	E	Possible - alteration of sidechain/ligand interactions
S155Y	S141	Y141	155	-2	Spike	From Polar_uncharged to Hydrophobic
K156Y	K142	Y142	156	-2	Spike	From Positive to Hydrophobic
M158H	M144	H144	158	-2	Spike	From Hydrophobic to Positive
G159K	G145	K145	159	-2	Spike	From Special to Positive
Q161N	Q147	N147	161	0	Spike	Conservative change
T162K	T148	K148	162	-1	Spike	From Polar_uncharged to Positive
H165M	H149	M149	165	-2	Spike	From Positive to Hydrophobic
T166E	T150	E150	166	-1	Spike	From Polar_uncharged to Negative
M171R	M151	R151	171	-1	Spike	From Hydrophobic to Positive	5xlr	PDB	151	Located on protein surface. Sidechain appears to point across surface of protein	E	6vsb	PDB	158	Located on protein surface	E	Possible - alteration of sidechain/ligand interactions
F173Y	F153	Y153	173	3	Spike	Conservative change	5xlr	PDB	153	Located on protein surface. Sidechain appears to point across the surface of the protein	E	6vsb	PDB	160	Located on protein surface. Sidechain appears to point across surface of protein	E	Unlikely
D174S	D154	S154	174	0	Spike	From Negative to Polar_uncharged	5xlr	PDB	154	Located on protein surface. Sidechain appears to point across the surface of the protein. Sidechain does not appear to form hydrogen bonds with residues in neighbouring region of the polypeptide chain - chains appear too far away	E	6vsb	PDB	161	Located on protein surface. Sidechain appears to point inwards towards protein. Sidechain forms hydrogen bond with the backbone of S162 and Q134 (also DCPs), the latter of which appears to participate in the coordination of the structure in this region by maintaining the proximity of the two regions of the polypeptide chain (along with S162, which also hydrogen bonds with Q134). However, subtle c…	E	Possible - conformational change and alteration of sidechain/ligand interactions
N175S	N155	S155	175	1	Spike	Conservative change	5xlr	PDB	155	Located on protein surface. Sidechain forms hydrogen bond with the backbone of A156. Sidechain of E131 (equivalent to Q134 in SARS-CoV-2) appears to point away from the sidechain of S162, so no hydrogen bonding is observed - rearrangement of sidechains could facilitate bond, although longer length of Asn compared with Ser could be prohibitive	E	6vsb	PDB	162	Located on protein surface. Sidechain appears to point across surface of protein. Sidechain forms hydrogen bond with the backbone of Q134 (also a DCP), which appears to participate in the coordination of the structure by maintaining the proximity of the two regions of the polypeptide chain (along with S161, which also hydrogen bonds with Q134)	E	Possible - conformational change
F177N	F157	N157	177	-3	Spike	From Hydrophobic to Polar_uncharged	5xlr	PDB	157	Located on protein surface	E	6vsb	PDB	164	Located on protein surface. Model does not suggest that sidechain would form hydrogen bonds with any neighbouring residues, so change may be accommodated	E	Unlikely
I184V	I164	V164	184	3	Spike	Conservative change	5xlr	PDB	164	Located on protein surface, part of beta sheet. Sidechain appears to point across the surface of the protein	E	6vsb	PDB	171	Located on protein surface, part of beta sheet	E	Unlikely
D186Q	D166	Q166	186	0	Spike	From Negative to Polar_uncharged	5xlr	PDB	166	Located on protein surface, end of beta sheet. Sidechain appears to point across the surface of the protein	E	6vsb	PDB	173	Located on protein surface, two residues downstream of a beta sheet	E	Possible - alteration of sidechain/ligand interactions
A187P	A167	P167	187	-1	Spike	From Hydrophobic to Special	5xlr	PDB	167	Located on protein surface, one residue downstream of beta sheet	E	6vsb	PDB	174	Located on protein surface, end of beta sheet. Presence of bulky Pro at this position could affect the flexibility of the protein in this region	E	Possible - conformational change
S189L	S169	L169	189	-2	Spike	From Polar_uncharged to Hydrophobic						6vsb	PDB	176	Located on protein surface	E	Possible - conformational change
L190M	L170	M170	190	2	Spike	Conservative change
S193E	S173	E173	193	0	Spike	From Polar_uncharged to Negative
S196Q	S176	Q176	196	0	Spike	Conservative change
H201N	H181	N181	201	1	Spike	From Positive to Polar_uncharged	5xlr	PDB	181	Located on protein surface, three residues downstream of start of beta sheet. Sidechain appears to point across the surface of the protein	E	6vsb	PDB	188	Located on protein surface, start of beta sheet	E	Possible - alteration of sidechain/ligand interactions
K210I	K190	I190	210	-3	Spike	From Positive to Hydrophobic	5xlr	PDB	190	Located on protein surface, end of beta sheet/start of tight loop between two beta sheets. Sidechain appears to form a hydrogen bond with the sidechain of D191	E	6vsb	PDB	197	Located on protein surface, end of beta sheet/start of tight loop between two beta sheets. Lack of hydrogen bonding with neighbouring residue D198 (equivalent to D191 in SARS-CoV) could affect the stability of the structure in this region	E	Possible – conformational change and alteration of sidechain/ligand interactions
L214F	L194	F194	214	0	Spike	Conservative change	5xlr	PDB	194	Buried residue, part of beta sheet	E	6vsb	PDB	201	Buried residue, part of beta sheet	B	Unlikely
Y215K	Y195	K195	215	-2	Spike	From Hydrophobic to Positive	5xlr	PDB	195	Partially buried residue (between monomers). Residue is in close proximity (within 5Å) to charged residues K188 and K190 (also a DCP)	E	6vsb	PDB	202	Partially buried residue (between monomers), part of beta sheet. Residue is in close proximity (within 5Å) to charged residues K195 D228	E	Possible - alteration of sidechain/ligand interactions
V216I	V196	I196	216	3	Spike	Conservative change	5xlr	PDB	196	Buried residue, part of beta sheet	E	6vsb	PDB	203	Buried residue, part of beta sheet	E	Unlikely
K218S	K198	S198	218	0	Spike	From Positive to Polar_uncharged	5xlr	PDB	198	Partially buried residue, part of beta sheet	E	6vsb	PDB	205	Partially buried residue, part of beta sheet. Sidechain forms two hydrogen bonds with backbone of K206, located within the same beta sheet. Lack of this hydrogen bonding as observed in SARS-CoV model could affect the stability of the structure in this region	E	Possible – conformational change and alteration of sidechain/ligand interactions
G219K	G199	K199	219	-2	Spike	From Special to Positive	5xlr	PDB	199	Partially buried residue, part of beta sheet. Sidechain appears to point inwards towards protein. Residue is in close proximity (within 5Å) to charged residues R183, E184, K198 (also a DCP) and K217 (also a DCP)	E	6vsb	PDB	206	Located on protein surface, part of beta sheet. Residue is in close proximity (within 5Å) to charged residues E190, E191, H207 (also a DCP) and E224 (also a DCP)	E	Possible - alteration of sidechain/ligand interactions
Y220H	Y200	H200	220	2	Spike	From Hydrophobic to Positive	5xlr	PDB	200	Located on protein surface, end of beta sheet	E	6vsb	PDB	207	Located on protein surface, within beta sheet. Sidechain appears to point across surface of protein. Sidechain forms hydrogen bond with the backbone of F175, which is located on a neighbouring region of the polypeptide chain. Hydrogen bond may coordinate the structure by maintaining the proximity of the two regions of the polypeptide chain. Residue equivalent to F175 not modelled for SARS-CoV, so…	E	Possible – conformational change and alteration of sidechain/ligand interactions
Q221T	Q201	T201	221	-1	Spike	Conservative change	5xlr	PDB	201	Located on protein surface, one residue downstream of end of beta sheet. Sidechain appears to point across the surface of the protein. Sidechain forms hydrogen bond with sidechain of T215 (also a DCP)	E	6vsb	PDB	208	Located on protein surface, part of beta sheet. Sidechain appears to point across the surface of the protein. Sidechain forms hydrogen bond with the backbone of H207 (also a DCP), which is located within the same beta sheet. Residue equivalent to T215 in SARS-CoV (222 in SARS-CoV-2) is also a DCP, which is nonpolar Ala in SARS-CoV-2, and also appears further away from T208 (distance between alpha…	E	Possible - conformational change
V225L	V205	L205	225	1	Spike	Conservative change	5xlr	PDB	205	Partially buried residue. Sidechain appears to point inwards towards protein	E	6vsb	PDB	212	Located on protein surface	E	Unlikely
S231Q	S211	Q211	231	0	Spike	Conservative change	5xlr	PDB	211	Located on protein surface. Sidechain appears to point across the surface of the protein	E	6vsb	PDB	218	Located on protein surface	E	Unlikely
N234S	N214	S214	234	1	Spike	Conservative change	5xlr	PDB	214	Located on protein surface. Sidechain appears to point across the surface of the protein	E	6vsb	PDB	221	Located on protein surface. Sidechain appears to point inwards towards protein	E	Unlikely
T235A	T215	A215	235	0	Spike	From Polar_uncharged to Hydrophobic	5xlr	PDB	215	Located on protein surface. Sidechain forms hydrogen bond with the sidechain of Q201, which is located in a neighbouring region of the polypeptide chain two residues downstream of a beta sheet. Hydrogen bond may coordinate the structure in this region by maintaining the proximity of the two regions of the polypeptide chain	E	6vsb	PDB	222	Located on protein surface. Sidechain appears to point across surface of protein. Polypeptide chain in which A222 is located appears further away from the neighbouring region of the polypeptide chain in which T208 is located (equivalent to Q201 in SARS-CoV - distance between alpha carbons of T215 and Q201 in SARS-CoV = 7.7Å; distance between alpha carbons of A222 and T208 in SARS-CoV-2 = 10.5Å)	E	Likely - conformational change
K237E	K217	E217	237	1	Spike	From Positive to Negative	5xlr	PDB	217	Located on protein surface. Three residues downstream of beta sheet. Sidechain forms hydrogen bond with the sidechain of T271, which is located within a neighbouring region of the polypeptide chain. Hydrogen bond could coordinate conformation in this region by maintaining the proximity of the two regions of the polypeptide chain	E	6vsb	PDB	224	Located on protein surface, start of short beta sheet. Region containing residue T284 (equivalent to T271 which forms hydrogen bond with K217 in SARS-CoV), appears further away from E224 (distance between alpha carbons of K217 and T271 = 8.2Å in SARS-CoV; distance between E224 and T284 = 10.1Å in SARS-CoV-2), and so no interaction between these regions of the protein is observed. However, it is d…	E	Possible – conformational change and alteration of sidechain/ligand interactions
F240V	F220	V220	240	-1	Spike	Conservative change	5xlr	PDB	220	Located on protein surface. Sidechain appears to point across the surface of the protein. End of short beta sheet	E	6vsb	PDB	227	Partially buried residue. Sidechain appears to point across the surface of the protein	E	Unlikely
K241D	K221	D221	241	-1	Spike	From Positive to Negative	5xlr	PDB	221	Located on protein surface. Sidechain appears to point across the surface of the protein. Two residues downstream of short beta sheet	E	6vsb	PDB	228	Located on protein surface, four residues downstream of short beta sheet, between monomers. Sidechain appears to point across the surface of the protein. Sidechain forms hydrogen bond with the backbone of L229, whereas sidechain of Lys may be too large to form a similar bond in this poisition in SARS-CoV. This could affect the stability of the protein in this region	E	Possible – conformational change and alteration of sidechain/ligand interactions
N250R	N230	R230	250	0	Spike	From Polar_uncharged to Positive	5xlr	PDB	230	Located on protein surface, one residue upstream of the start of a beta sheet	E	6vsb	PDB	237	Located on protein surface, one residue upstream of the start of a beta sheet. Sidechain forms a hydrogen bond with the backbone of T108 (S105 in SARS-CoV), located within a neighbouring polypeptide chain, two residues downstream of a parallel beta sheet. Equivalent residues in SARS-CoV (N230 and S105) do not appear to hydrogen bond, although mutagenesis suggests that rotation of the sidechain co…	E	Possible – conformational change and alteration of sidechain/ligand interactions
A253T	A233	T233	253	0	Spike	From Hydrophobic to Polar_uncharged	5xlr	PDB	233	Partially buried residue, part of beta sheet	E	6vsb	PDB	240	Buried residue, end of beta sheet. Sidechain forms hydrogen bonds with the backbones of G103, which is located within the same beta sheet, and L241, which is located on a parallel beta sheet (equivalent to G100 in SARS-CoV). Lack of this hydrogen bonding with nonpolar Ala appears to result in conformational change, with these residues further away in SARS-CoV compared with their equivalents in SA…	B	Possible - conformational change
G272T	G246	T246	272	-2	Spike	From Special to Polar_uncharged
T273A	T247	A247	273	0	Spike	From Polar_uncharged to Hydrophobic
F282Y	F253	Y253	282	3	Spike	Conservative change	5xlr	PDB	253	Buried residue, part of beta sheet	E	6vsb	PDB	266	Partially buried residue, part of beta sheet	E	Unlikely
K287Q	K258	Q258	287	1	Spike	From Positive to Polar_uncharged	5xlr	PDB	258	Located on protein surface	E	6vsb	PDB	271	Located on protein surface, start of short beta sheet	E	Possible - alteration of sidechain/ligand interactions
T289R	T260	R260	289	-1	Spike	From Polar_uncharged to Positive	5xlr	PDB	260	Located on protein surface, though sidechain appears to point across the surface of the protein. Sidechain forms two hydrogen bonds with the backbone of T261	E	6vsb	PDB	273	Located on protein surface. Sidechain appears to point across surface of protein. Residue appears too large to form hydrogen bond with T274, which may affect the stability of the structure in this region	E	Possible – conformational change and alteration of sidechain/ligand interactions
M292L	M263	L263	292	2	Spike	Conservative change	5xlr	PDB	263	Buried residue, part of beta sheet	B	6vsb	PDB	276	Buried residue, part of beta sheet. Although considered nonpolar, the sulphur atom of methionine has the potential to form hydrogen bonds with neighbouring residues. However, model does not suggest that a Met in this position would form hydrogen bonds with any neighbouring residues, so change may be accommodated	B	Unlikely
D296N	D267	N267	296	1	Spike	From Negative to Polar_uncharged	5xlr	PDB	267	Located on protein surface, within a loose alpha helix/loop between two beta sheets. Model suggests sidechain forms hydrogen bond with E268	E	6vsb	PDB	280	Located on protein surface, within a hairpin loop between two beta sheets. Sidechain forms hydrogen bond with the sidechain of T286, located at the start of the beta sheet on the parallel side of the hairpin loop. Appears to contribute to the twisting of the hairpin loop not seen in SARS-CoV and shortens the distance between the two residues (distance between alpha carbons of D267 and T273 = 7.5Å…	E	Possible - conformational change and alteration of sidechain/ligand interactions
Q309L	Q280	L280	309	-2	Spike	From Polar_uncharged to Hydrophobic	5xlr	PDB	280	Partially buried residue, within a loop two residues upstream of an alpha helix	E	6vsb	PDB	293	Located on protein surface, within a loop between an alpha helix and a beta sheet. Model suggests that Q280 in SARS-CoV may not form hydrogen bonds with any neighbouring sidechains, so change may be accommodated	E	Unlikely
N310D	N281	D281	310	1	Spike	From Polar_uncharged to Negative	5xlr	PDB	281	Located on protein surface, start of alpha helix, partially covered by surrounding sidechains. Sidechain forms hydrogen bond with the backbone of L283, which is located within the same alpha helix. Hydrogen bond may stabilise the structure in this region	E	6vsb	PDB	294	Located on protein surface. Sidechain appears to point across surface of protein. One residue upstream of an alpha helix, partially covered by surrounding sidechains. Sidechain forms hydrogen bonds with the sidechain and backbone of S297 (which is also a DCP located within the alpha helix, equivalent to A284 in SARS-CoV), rather than L296 (equivalent to L283 in SARS-CoV). Mutagenesis suggests tha…	E	Possible – conformational change and alteration of sidechain/ligand interactions
A313S	A284	S284	313	1	Spike	From Hydrophobic to Polar_uncharged	5xlr	PDB	284	Partially buried residue, part of alpha helix	E	6vsb	PDB	297	Partially buried residue, part of alpha helix. Sidechain forms a hydrogen bond with the sidechain of D294 (also a DCP, equivalent to N281 in SARS-CoV). Lack of this hydrogen bonding with a nonpolar Ala in this position could affect the stability of the alpha helical structure	E	Likely - conformational change
L315T	L286	T286	315	-1	Spike	From Hydrophobic to Polar_uncharged	5xlr	PDB	286	Buried residue, part of alpha helix BURIED	B	6vsb	PDB	299	Buried residue, part of alpha helix. Sidechain forms hydrogen bonds with the backbones of L296 and K300, both located within the same alpha helix. Lack of this hydrogen bond with nonpolar Leu in this position may affect the stability of the alpha helical structure	B	Likely - conformational change
S318T	S289	T289	318	1	Spike	Conservative change	5xlr	PDB	289	Partially buried residue, between monomers	E	6vsb	PDB	302	Partially buried residue, part of alpha helix	E	Unlikely
V319L	V290	L290	319	1	Spike	Conservative change	5xlr	PDB	290	Located on protein surface, between monomers. Sidechain appears to point across the surface of the protein. Part of alpha helix	E	6vsb	PDB	303	Located on protein surface, part of alpha helix	E	Unlikely
E323T	E294	T294	323	-1	Spike	From Negative to Polar_uncharged	5xlr	PDB	294	Located on protein surface	E	6vsb	PDB	307	Located on protein surface	E	Possible - alteration of sidechain/ligand interactions
D325E	D296	E296	325	2	Spike	Conservative change	5xlr	PDB	296	Located on protein surface, partially covered by neighbouring alpha helices	E	6vsb	PDB	309	Located on protein surface, partially covered by neighbouring regions of the polypeptide chain	E	Unlikely
V337Q	V308	Q308	337	-2	Spike	From Hydrophobic to Polar_uncharged	5xlr	PDB	308	Located on protein surface	E	6vsb	PDB	321	Located on protein surface. Model does not suggest that this residue would form hydrogen bonds with any neighbouring residues, so change may be accommodated	E	Unlikely
S339T	S310	T310	339	1	Spike	Conservative change	5xlr	PDB	310	Located on protein surface. Sidechain forms a hydrogen bond with the backbone of G311 and the sidechain of Q523 (also a DCP, equivalent to K537 in SARS-CoV-2), which is located on a neighbouring region of the polypeptide chain. Hydrogen bond may coordinate the structure in this region by maintaining the proximity of the two regions of the polypeptide chain	E	6vsb	PDB	323	Located on protein surface. Sidechain appears to point across surface of protein. Sidechain forms a hydrogen bond with the sidechain of K537 (also a DCP, equivalent to Q523 in SARS-CoV), which is located on a neighbouring region of the polypeptide chain. Hydrogen bond may coordinate the structure in this region by maintaining the proximity of the two regions of the polypeptide chain	E	Unlikely
D341S	D312	S312	341	0	Spike	From Negative to Polar_uncharged	5xlr	PDB	312	Located on protein surface, part of beta sheet. Forms hydrogen bond with the sidechain of N526 (equivalent to N540 in SARS-CoV-2)	E	6vsb	PDB	325	Located on protein surface. Sidechain forms hydrogen bond with I326 (located within the same polypeptide chain) and N540 (located at the end of a beta sheet on a neighbouring region of the polypeptide chain)	E	Possible - alteration of sidechain/ligand interactions
E370N	E341	N341	370	0	Spike	From Negative to Polar_uncharged	5xlr	PDB	341	Located on protein surface, between monomers. Start of beta sheet	E	6vsb	PDB	354	Located on protein surface, start of beta sheet	E	Possible - alteration of sidechain/ligand interactions
A400P	A371	P371	400	-1	Spike	From Hydrophobic to Special	5xlr	PDB	371	Located in a tight loop on the protein surface. Sidechain appears to point across the surface of the protein	B	6vsb	PDB	384	Partially buried residue, part of alpha helix. Introduction of Pro in this position appears to introduce tighter turn in structure than seen in SARS-CoV	E	Possible - conformational change
S409T	S380	T380	409	1	Spike	Conservative change	5xlr	PDB	380	Partially buried residue, start of beta sheet. Sidechain forms hydrogen bonds with N381 (located within the same beta sheet), as well as N505 and N507 (located within a neighbouring region of the polypeptide chain), and appears to coordinate the structure in this region by maintaining the proximity of the two regions of the polypeptide chain	B	6vsb	PDB	393	Partially buried residue. Sidechain forms hydrogen bonds with the backbones of E516, L518, H519 (also a DCP) and A520, all of which are located on a neighbouring loop in the protein structure. These residues appear to coordinate the structure in this region by maintaining the loop in a curved conformation downstream of a parallel beta sheet. This rearrangement of hydrogen bonding compared with SA…	B	Possible - conformational change
D422E	D393	E393	422	2	Spike	Conservative change	5xlr	PDB	393	Partially buried residue, part of alpha helix. Sidechain appears to point inwards towards protein	E	6vsb	PDB	406	Partially buried residue, part of alpha helix. Sidechain appears to point inwards towards protein	E	Unlikely
V433K	V404	K404	433	-2	Spike	From Hydrophobic to Positive	5xlr	PDB	404	Located on protein surface, part of alpha helix	E	6vsb	PDB	417	Located on protein surface, part of alpha helix	E	Possible - alteration of sidechain/ligand interactions
M446T	M417	T417	446	-1	Spike	From Hydrophobic to Polar_uncharged	5xlr	PDB	417	Partially buried residue, between monomers. Sidechain appears to point inwards towards protein	E	6vsb	PDB	430	Partially buried residue. Sidechain appears to point inwards towards protein. Sidechain forms a hydrogen bond with the backbone of F429, which could stabilise the structure in this region. Although considered nonpolar, the sulphur atom of methionine has the potential to form hydrogen bonds with neighbouring residues. However, model suggests that M417 in SARS-CoV may not form hydrogen bonds with a…	E	Unlikely
L450I	L421	I421	450	2	Spike	Conservative change	5xlr	PDB	421	Buried residue, part of beta sheet	B	6vsb	PDB	434	Buried residue, part of beta sheet	E	Unlikely
T454S	T425	S425	454	1	Spike	Conservative change	5xlr	PDB	425	Partially buried residue. Sidechain forms hydrogen bond with the sidechain of D429. A Ser residue in this position could also form a similar hydrogen bond, so change may be accommodated	E	6vsb	PDB	438	Located on protein surface, one residue downstream of a beta sheet. Sidechain forms hydrogen bonds with the backbones of W436, located within the same beta sheet, and and R509, located within a neighbouring beta sheet. Lack of similar hydrogen bonding in SARS-CoV (perhaps due to presence of larger Thr residue) could affect the conformation and/or stability of the protein in this region	E	Possible - conformational change
R455N	R426	N426	455	0	Spike	From Positive to Polar_uncharged	5xlr	PDB	426	Located on protein surface	E	6vsb	PDB	439	Located on protein surface	E	Possible - alteration of sidechain/ligand interactions
A459S	A430	S430	459	1	Spike	From Hydrophobic to Polar_uncharged	5xlr	PDB	430	Located on protein surface. Sidechain appears to point inwards towards protein	E	6vsb	PDB	443	Located on protein surface. Sidechain appears to point inwards towards protein. Sidechain forms hydrogen bond with the backbone of N439 (also a DCP), which appears to coordinate a loop in the protein structure. Loss of hydrogen bonding with nonpolar Ala in this position in SARS-CoV appears to reduce the tightness of the loop	E	Likely - conformational change
T460K	T431	K431	460	-1	Spike	From Polar_uncharged to Positive	5xlr	PDB	431	Located on protein surface. Sidechain forms two hydrogen bonds with G434, which appears to coordinate a loop in the protein structure. Lys would be able to form hydrogen bonds, but sidechain may be too long to bond with residues on the other side of the loop	E						Possible – conformational change and alteration of sidechain/ligand interactions
S461V	S432	V432	461	-2	Spike	From Polar_uncharged to Hydrophobic	5xlr	PDB	432	Located on protein surface, in a loop in the protein structure. Model suggests this residue may not form hydrogen bonds with any neighbouring residues, so change may be accommodated	E						Unlikely
T462G	T433	G433	462	-2	Spike	From Polar_uncharged to Special	5xlr	PDB	433	Located on protein surface, in a loop in the protein structure. Models suggest this residue may not form hydrogen bonds with any neighbouring residues, so change may be accommodated	E						Unlikely
K468L	K439	L439	468	-2	Spike	From Positive to Hydrophobic	5xlr	PDB	439	Located on protein surface, start of a beta sheet. Sidechain forms hydrogen bond with the backbone of Y436, which appears to coordinate a turn in the structure	E	6vsb	PDB	452	Located on protein surface, start of short beta sheet. Nonpolar Leu does not form hydrogen bonds with neighbouring residues. However, while a hydrogen bond between S494 (also a DCP) and Y451 and between S494 and Y449 may compensate for lack of hydrogen bonding with L452, angle of turn in structure appears increased in SARS-CoV-2 - for example, distance between alpha carbons of K439 and Y436 = 7.2…	E	Likely - conformational change (and possible alteration of sidechain/ligand interactions)
Y471L	Y442	L442	471	-1	Spike	Conservative change	5xlr	PDB	442	Located on protein surface, one residue downstream of short beta sheet. Sidechain appears to point across the surface of the protein. Sidechain appears to form hydrogen bond with the backbone of W476 (also a DCP), which is located on a neighbouring region of the polypeptide chain. Hydrogen bond appears to coordinate the structure in this region by maintaining the proximity of the two regions of t…	E						Likely - conformational change
H474K	H445	K445	474	-1	Spike	Conservative change	5xlr	PDB	445	Located on protein surface. Sidechain appears to point across the surface of the protein. Sidechain forms hydrogen bond with the backbone of S461 (also a DCP), which is located on a neighbouring region of the polypeptide chain. Mutagenesis suggests that a Lys in this position could also form a hydrogen bond with S461, so change may be accommodated	E						Unlikely
G475S	G446	S446	475	0	Spike	From Special to Polar_uncharged	5xlr	PDB	446	Located on protein surface. Presence of polar Ser in this position in SARS-CoV-2 may affect side chain interactions and alter the conformation of the protein	E						Possible - conformational change
K476N	K447	N447	476	0	Spike	From Positive to Polar_uncharged	5xlr	PDB	447	Located on protein surface	E						Possible - alteration of sidechain/ligand interactions
R478K	R449	K449	478	2	Spike	Conservative change	5xlr	PDB	449	Located on protein surface	E						Unlikely
V487E	V458	E458	487	-2	Spike	From Hydrophobic to Negative	5xlr	PDB	458	Located on protein surface	E						Possible – conformational change and alteration of sidechain/ligand interactions
P488I	P459	I459	488	-3	Spike	From Special to Hydrophobic	5xlr	PDB	459	Located on protein surface, partially covered by neighbouring regions of the polypeptide chain. Change to less bulky Ile residue may affect structure/folding	E						Possible - conformational change
F489Y	F460	Y460	489	3	Spike	Conservative change	5xlr	PDB	460	Partially buried residue. Tyr residue in this position could form hydrogen bond with surrounding residues, which could alter the conformation and/or stability of the protein in this region	E						Possible - conformational change
S490Q	S461	Q461	490	0	Spike	Conservative change	5xlr	PDB	461	Partially buried residue. Sidechain forms hydrogen bond with the sidechain of D463 (also a DCP), which may coordinate a loop in the structure. Gln in this position could form hydrogen bonds with these residues, although some rearrangement may be required to accommodate the larger Gln sidechain	E						Possible - conformational change
P491A	P462	A462	491	-1	Spike	From Special to Hydrophobic	5xlr	PDB	462	Located on protein surface, in a turn in the protein structure. Change to Ala in this position in SARS-CoV-2 could increase the tightness of the turn	E						Possible - conformational change
D492G	D463	G463	492	-1	Spike	From Negative to Special	5xlr	PDB	463	Located on protein surface. Sidechain forms hydrogen bond with the sidechain of S461 (also a DCP), which appears to coordinate a curve in the structure. Nonpolar Gly would be unable to form this bond, which could affect the conformation and/or stability of the protein in this region	E						Possible – conformational change and alteration of sidechain/ligand interactions
T497N	T468	N468	497	0	Spike	Conservative change	5xlr	PDB	468	Located on protein surface	E						Unlikely
P498G	P469	G469	498	-2	Spike	Conservative change	5xlr	PDB	469	Located on protein surface, within a turn in the protein structure. Presence of Pro in this position and at position 470 may be important in introducing this turn in the structure. Change to smaller Gly could affect this conformation	E						Possible - conformational change
P500E	P470	E470	500	-1	Spike	From Special to Negative	5xlr	PDB	470	Located on protein surface, within a turn in the protein structure. Presence of Pro in this position and at position 469 may be important in introducing this turn in the structure. Change to smaller Glu could affect this conformation	E						Possible – conformational change and alteration of sidechain/ligand interactions
A501G	A471	G471	501	0	Spike	From Hydrophobic to Special	5xlr	PDB	471	Located on protein surface	E						Unlikely
W506F	W476	F476	506	1	Spike	Conservative change	5xlr	PDB	476	Located on protein surface	E						Unlikely
N509Q	N479	Q479	509	0	Spike	Conservative change	5xlr	PDB	479	Located on protein surface, end of short beta sheet	E	6vsb	PDB	493	Located on protein surface, start of short beta sheet	E	Unlikely
D510S	D480	S480	510	0	Spike	From Negative to Polar_uncharged	5xlr	PDB	480	Located on protein surface, end of beta sheet. Sidechain appears to point away from Y436, Y438 and Y481 (equivalent to Y449, Y451 and Y495 in SARS-CoV-2). Larger Asp sidechain may be too long to facilitate similar hydrogen bonding	E	6vsb	PDB	494	Located on protein surface, end of short beta sheet. Sidechain forms hydrogen bond with the backbones of Y449, Y451 and Y495	E	Possible – conformational change and alteration of sidechain/ligand interactions
Y514Q	Y484	Q484	514	-1	Spike	From Hydrophobic to Polar_uncharged	5xlr	PDB	484	Located on protein surface. Sidechain forms hydrogen bonds with the sidechain of Y436, located on a neighbouring region of the polypeptide chain. Hydrogen bond may coordinate the structure in this region by maintaining the proximity of the two regions of the polypeptide chain	E	6vsb	PDB	498	Located on protein surface. Smaller Gln residue appears too distant from Y449 (equivalent to Y436 in SARS-CoV) to form hydrogen bond - however, region is incompletely modelled, so it is difficult to predict binding	E	Possible – conformational change and alteration of sidechain/ligand interactions
T515P	T485	P485	515	-1	Spike	From Polar_uncharged to Special	5xlr	PDB	485	Located on protein surface. Sidechain forms hydrogen bond with the backbone of A430 (also a DCP), which is located in a neighbouring region of the polypeptide chain	E	6vsb	PDB	499	Located on protein surface. Nonpolar Pro cannot form hydrogen bond with S443 (equivalent to A430 in SARS-CoV), which could affect the conformation and/or stability of the protein	E	Likely - conformational change
T517N	T487	N487	517	0	Spike	Conservative change	5xlr	PDB	487	Located on protein surface	E
I519V	I489	V489	519	3	Spike	Conservative change	5xlr	PDB	489	Located on protein surface	E	6vsb	PDB	503	Located on protein surface	E	Unlikely
N535H	N505	H505	535	1	Spike	From Polar_uncharged to Positive	5xlr	PDB	505	Located on protein surface (between monomers). Sidechain forms hydrogen bonds with the sidechain of S380 (also a DCP)	E	6vsb	PDB	519	Located on protein surface. Model suggests that the sidechain may not form hydrogen bonds with any neighbouring residues - however, the conformation observed in SARS-CoV may be maintained by the presence of T393 (equivalent to S380 in SARS-CoV, also a DCP), which appears to form a hydrogen bond with the backbone of H519 (and with the sidechain of E516, equivalent to E502 in SARS-CoV, and A520, eq…	E	Unlikely
L545K	L515	K515	545	-2	Spike	From Hydrophobic to Positive	5xlr	PDB	515	Located on protein surface	E	6vsb	PDB	529	Located on protein surface	E	Possible - alteration of sidechain/ligand interactions
D548N	D518	N518	548	1	Spike	From Negative to Polar_uncharged	5xlr	PDB	518	Located on protein surface	E	6vsb	PDB	532	Located on protein surface. Sidechain forms a hydrogen bond with the backbone of L533 - since similar binding is not observed in SARS-CoV, this could affect the stability of the protein in this region. However, mutagenesis suggests that rotation of the sidechain of Asp in this position in SARS-CoV could facilitate the binding of the residue to L519 (equivalent to L533 in SARS-CoV-2)	E	Possible - conformational change
Q553K	Q523	K523	553	1	Spike	From Polar_uncharged to Positive	5xlr	PDB	523	Residue is located on protein surface and forms hydrogen bond with the sidechain of S310 (also a DCP, equivalent to T323 in SARS-CoV-2), which is located on a neighbouring region of the polypeptide chain, two residues upstream of a parallel beta sheet. Hydrogen bond may participate in coordinating the structure in this region by maintaining the proximity of the two regions of the polypeptide chain	E	6vsb	PDB	537	Located on protein surface. Sidechain forms hydrogen bond with the sidechain of T323 (equivalent to S310 in SARS-CoV, also a DCP), which is located on a neighbouring region of the polypeptide chain. Hydrogen bonds may participate in coordinating the structure in this region by maintaining the proximity of the two regions of the polypeptide chain, as in SARS-CoV	E	Possible - alteration of sidechain/ligand interactions
P570E	P540	E540	570	-1	Spike	From Special to Negative	5xlr	PDB	540	Located on protein surface, end of beta sheet	E	6vsb	PDB	554	Located on protein surface	E	Possible - alteration of sidechain/ligand interactions
Q576L	Q546	L546	576	-2	Spike	From Polar_uncharged to Hydrophobic	5xlr	PDB	546	Located on protein surface	E	6vsb	PDB	560	Located on protein surface, between monomers. Sidechain of Q546 in SARS-CoV does not appear to form hydrogen bonds with any neighbouring residues, so change may be accommodated	E	Unlikely
V585I	V555	I555	585	3	Spike	Conservative change	5xlr	PDB	555	Located on protein surface, between monomers, in a tight loop in the protein structure	E	6vsb	PDB	569	Located on protein surface, between monomers, within a hairpin loop between two beta sheets	E	Unlikely
F588T	F558	T558	588	-2	Spike	From Hydrophobic to Polar_uncharged	5xlr	PDB	558	Located on protein surface, between monomers, in a tight loop in the protein structure	E	6vsb	PDB	572	Located on protein surface, between monomers, within a hairpin loop between two beta sheets. Sidechain forms two hydrogen bonds with the backbone of I569, and appears to contribute to the tightness of the hairpin loop and may affect its stability compared to the equivalent residues in SARS-CoV (distance between alpha carbons of F558 and V555 = 7.5Å; distance between alpha carbons of T572 and I569…	E	Likely - conformational change
K596Q	K566	Q566	596	1	Spike	From Positive to Polar_uncharged	5xlr	PDB	566	Located on protein surface. Sidechain appears to point across the surface of the protein. Sidechain forms hydrogen bond with S516 (which itself forms hydrogen bonds with R315 and F316). Hydrogen bond appears to coordinate the structure in this region by maintaining the proximity of the two regions of the polypeptide chain	E	6vsb	PDB	580	Located on protein surface. Sidechain appears to point across the surface of the protein. Sidechain appears too short to form hydrogen bond with S530 (equivalent to S516 in SARS-CoV) - although the two regions of the polypeptide chain remain in proximity, the stability of the structure in this region may be affected. Sidechain instead forms a hydrogen bond with R328 (equivalent to R315 in SARS-Co…	E	Possible - conformational change and alteration of sidechain/ligand interactions
S598L	S568	L568	598	-2	Spike	From Polar_uncharged to Hydrophobic	5xlr	PDB	568	Located on protein surface. Sidechain forms hydrogen bond with the backbone of T567	E	6vsb	PDB	582	Located on protein surface. Lack of hydrogen bonding with nonpolar Leu in this position could affect the stability of the structure in this region	E	Likely - conformational change
A620T	A590	T590	620	0	Spike	From Hydrophobic to Polar_uncharged	5xlr	PDB	590	Located on protein surface, within a loop in the protein structure. Sidechain appears to point across the surface of the protein	E	6vsb	PDB	604	Located on protein surface, within a loop in the protein structure. Sidechain forms a hydrogen bond with the backbone of P600, which is located on the opposite arm of the loop. Hydrogen bond may coordinate the structure by maintaining the proximity of the two arms of the loop. Although the loop conformation appears similar in SARS-CoV and SARS-CoV-2, lack of hydrogen bonding with nonpolar Ala in …	E	Likely - conformational change
S622N	S592	N592	622	1	Spike	Conservative change	5xlr	PDB	592	Located on protein surface, three residues upstream of the start of a beta sheet	E	6vsb	PDB	606	Located on protein surface, three residues upstream of the start of a beta sheet	E	Unlikely
E623Q	E593	Q593	623	2	Spike	From Negative to Polar_uncharged	5xlr	PDB	593	Located on protein surface. Sidechain appears to point across the surface of the protein	E	6vsb	PDB	607	Located on protein surface	E	Possible - alteration of sidechain/ligand interactions
S637P	S607	P607	637	-1	Spike	From Polar_uncharged to Special	5xlr	PDB	607	Located on protein surface. Part of alpha helix	E						Possible - conformational change
A648T	A618	T618	648	0	Spike	From Hydrophobic to Polar_uncharged	5xlr	PDB	618	Partially buried residue. Presence of polar Thr in this position in SARS-CoV-2 could affect the conformation of the protein by introducing hydrogen bonding between neighbouring residues and T632 - region contains several regions of the polypeptide chain that appear to fold into proximity of each other	E						Possible - conformational change
I651V	I621	V621	651	3	Spike	Conservative change	5xlr	PDB	621	Located on protein surface	E						Unlikely
N656S	N626	S626	656	1	Spike	Conservative change	5xlr	PDB	626	Located on protein surface. Sidechain appears to point across the surface of the protein. Sidechain forms hydrogen bond with the backbone of A639, located on a neighbouring region of the polypeptide chain three residues downstream of a beta sheet. Hydrogen bond may coordinate the structure in this region by maintaining the proximity of the two regions of the polypeptide chain	E	6vsb	PDB	640	Located on protein surface, one residue upstream of a short beta sheet. A653 (equivalent to A639 in SARS-CoV) appear too far away from S640 for hydrogen bonding to occur in the model - conformational change would be required to bring the residues into proximity. Region upstream of S640 not modelled - unable to predict binding	E	Possible - conformational change
Q662R	Q632	R632	662	1	Spike	From Polar_uncharged to Positive	5xlr	PDB	632	Located on protein surface, between monomers, four residues upstream of a beta sheet	E	6vsb	PDB	646	Located on protein surface, within a loop between two short beta sheets. Sidechain appears to point inwards towards protein	E	Possible - alteration of sidechain/ligand interactions
D673N	D643	N643	673	1	Spike	From Negative to Polar_uncharged	5xlr	PDB	643	Located on protein surface	E	6vsb	PDB	657	Located on protein surface. Sidechain shown in model to bind to N-acetylglucosamine (NAG)	E	Possible - alteration of sidechain/ligand interactions
T674N	T644	N644	674	0	Spike	Conservative change	5xlr	PDB	644	Located on protein surface	E	6vsb	PDB	658	Located on protein surface. Sidechain forms hydrogen bond with the sidechain of Y660, introducing a bend in the structure. Model suggests that the shorter sidechain of T644 in SARS-CoV may not form hydrogen bond with Y646 (equivalent to Y660 in SARS-CoV-2), which could affect the shape and/or stability of the bend in this location	E	Possible - conformational change
V693Q	V663	Q663	693	-2	Spike	From Hydrophobic to Polar_uncharged
S694T	S664	T664	694	1	Spike	Conservative change
L700A	L666	A666	700	-1	Spike	Conservative change
T703V	T669	V669	703	0	Spike	From Polar_uncharged to Hydrophobic						6vsb	PDB	687	Partially buried residue, in a loop five residues upstream of a beta sheet	E	Possible - conformational change
Q705S	Q671	S671	705	0	Spike	Conservative change						6vsb	PDB	689	Located on protein surface, in a loop which curves inwards towards protein, three residues upstream of a beta sheet	E	Unlikely
V709I	V675	I675	709	3	Spike	Conservative change	5xlr	PDB	675	Located on protein surface, partially covered by overlying regions of the polypeptide chain	E	6vsb	PDB	693	Located on protein surface, part of beta sheet, partially covered by two overlying regions of the polypeptide chain	E	Unlikely
D718E	D684	E684	718	2	Spike	Conservative change	5xlr	PDB	684	Located on protein surface, between monomers	E	6vsb	PDB	702	Located on protein surface, between monomers	E	Unlikely
T727S	T693	S693	727	1	Spike	Conservative change	5xlr	PDB	693	Located on protein surface, within a loop in the structure, between monomers. Sidechain forms hydrogen bond with the backbone of S690, which is located on the opposite arm of the loop. Hydrogen bond likely coordinates the loop by maintaining the proximity of the two arms of the loop	E	6vsb	PDB	711	Partially buried residue, start of beta sheet/start of loop upstream of beta sheet. Sidechain forms hydrogen bond with the sidechain of S708 (equivalent to S690 in SARS-CoV), which is located on the opposite arm of the loop. Hydrogen bond likely coordinates the loop by maintaining the proximity of the two arms of the loop	E	Unlikely
S735T	S701	T701	735	1	Spike	Conservative change	5xlr	PDB	701	Located on protein surface, start of beta sheet	E	6vsb	PDB	719	Located on protein surface, part of beta sheet	E	Unlikely
V742I	V708	I708	742	3	Spike	Conservative change	5xlr	PDB	708	Partially buried residue, part of beta sheet, partially covered by overlying alpha helix	E	6vsb	PDB	726	Partially buried residue, part of beta sheet, partially covered by overlying alpha helix	E	Unlikely
M743L	M709	L709	743	2	Spike	Conservative change	5xlr	PDB	709	Partially buried residue, between monomers. Part of beta sheet, partially covered by overlying alpha helix	E	6vsb	PDB	727	Partially buried residue, part of beta sheet, partially covered by overlying alpha helix. Although considered nonpolar, the sulphur atom of methionine has the potential to form hydrogen bonds with neighbouring residues. However, M709 in SARS-CoV does not appear to form hydrogen bonds with any neighbouring residues, so change may be accommodated	E	Unlikely
N755T	N721	T721	755	0	Spike	Conservative change	5xlr	PDB	721	Partially buried residue, between monomers, within a loop in the protein structure	E	6vsb	PDB	739	Located on protein surface, between monomers	E	Unlikely
A766S	A732	S732	766	1	Spike	From Hydrophobic to Polar_uncharged	5xlr	PDB	732	Located on protein surface, pat of alpha helix, between monomers	E	6vsb	PDB	750	Located on protein surface, part of alpha helix, between monomers. Sidechain forms hydrogen bonds with the backbones of S746 and T747, which are located within the same alpha helix. Presence of nonpolar Ala in the position in SARS-CoV may affect the stability of the alpha helical structure	E	Likely - conformational change
S784T	S750	T750	784	1	Spike	Conservative change	5xlr	PDB	750	Located on protein surface, part of alpha helix, between monomers. Sidechain forms hydrogen bonds with the backbones of N746 and R747	E	6vsb	PDB	768	Located on protein surface, part of alpha helix, between monomers. Sidechain forms a hydrogen bond with the backbone and sidechain of N764 (equivalent to N746 in SARS-CoV), but appears to be rotated away from R765 - rearrangement of the sidechains may be necessary for T768 to also form hydrogen bond with this residue, as in SARS-CoV	E	Unlikely
R792K	R758	K758	792	2	Spike	Conservative change	5xlr	PDB	758	Located on protein surface, part of alpha helix, between monomers	E	6vsb	PDB	776	Located on protein surface, part of alpha helix, between monomers	E	Unlikely
R795Q	R761	Q761	795	1	Spike	From Positive to Polar_uncharged	5xlr	PDB	761	Located on protein surface, part of alpha helix, between monomers	E	6vsb	PDB	779	Located on protein surface, part of alpha helix, between monomers	E	Possible - alteration of sidechain/ligand interactions
T809P	T775	P775	809	-1	Spike	From Polar_uncharged to Special	5xlr	PDB	775	Located on protein surface, within a tight turn in the struture. Sidechain forms hydrogen bond with the backbone of P774, which may stabilise the turn in the protein structure	E	6vsb	PDB	793	Located on protein surface, within a tight turn in the structure. Change to Pro residue may compensate for the lack of hydrogen bonding observed in SARS-CoV, facilitating the turn in structure	E	Unlikely
L826S	L792	S792	826	-2	Spike	From Hydrophobic to Polar_uncharged	5xlr	PDB	792	Located on protein surface, within a loop in the protein structure	E	6vsb	PDB	810	Located on protein surface, within a loop in the protein structure. Sidechain forms hydrogen bond with the sidechain of D808. Lack of this hydrogen bonding with a nonpolar Leu in this position in SARS-CoV appears to alter the conformation of the loop	E	Likely - conformational change
T829S	T795	S795	829	1	Spike	Conservative change	5xlr	PDB	795	Located on protein surface	E						Unlikely
M850I	M816	I816	850	1	Spike	Conservative change	5xlr	PDB	816	Located on protein surface, part of alpha helix	E						Unlikely
N861A	N827	A827	861	-2	Spike	From Polar_uncharged to Hydrophobic
D884E	D850	E850	884	2	Spike	Conservative change	5xlr	PDB	850	Located on protein surface, part of alpha helix	E						Unlikely
A888Q	A854	Q854	888	-1	Spike	From Hydrophobic to Polar_uncharged	5xlr	PDB	854	Located on protein surface, part of alpha helix	E	6vsb	PDB	872	Located on protein surface, part of alpha helix. Residue does not appear to form hydrogen bonds with any neighbouring residues, so change may be accommodated	E	Unlikely
A891S	A857	S857	891	1	Spike	From Hydrophobic to Polar_uncharged	5xlr	PDB	857	Partially buried residue, between monomers, part of alpha helix	E	6vsb	PDB	875	Partially buried residue, part of alpha helix. Residue does not appear to form hydrogen bonds with any neighbouring residues, so change may be accommodated	E	Unlikely
A898I	A864	I864	898	-1	Spike	Conservative change	5xlr	PDB	864	Partially buried residue, part of alpha helix, covered by overlying regions of the polypeptide chain and of other monomer	B	6vsb	PDB	882	Buried residue, part of alpha helix	B	Unlikely
A900S	A866	S866	900	1	Spike	From Hydrophobic to Polar_uncharged	5xlr	PDB	866	Partially buried residue, two residues downstream of alpha helix, covered by overlying region of the polypeptide chain and of other monomer	B	6vsb	PDB	884	Partially buried residue, part of alpha helix (model suggests irregular shape), covered by an overlying region of the polypeptide chain and of other monomer. Sidechain forms hydrogen bond with the backbone of L894, which is located on the opposite arm of a loop in the protein to S884. Hydrogen bond appears to participate in coordinating the structure in this region by maintaining the proximity of…	B	Likely - conformational change
Q938L	Q904	L904	938	-2	Spike	From Polar_uncharged to Hydrophobic	5xlr	PDB	904	Located on protein surface, part of alpha helix	E	6vsb	PDB	922	Located on protein surface. Sidechain appears to point across the surface of the protein. Part of alpha helix. Q904 in SARS-CoV does not appear to form hydrogen bonds with any neighbouring residues, so change may be accommodated	E	Unlikely
K945S	K911	S911	945	0	Spike	From Positive to Polar_uncharged	5xlr	PDB	911	Located on protein surface, part of alpha helix	E	6vsb	PDB	929	Located on protein surface, part of alpha helix	E	Possible - alteration of sidechain/ligand interactions
S948G	S914	G914	948	0	Spike	From Polar_uncharged to Special	5xlr	PDB	914	Located on protein surface, part of alpha helix. Sidechain forms hydrogen bond with N910, which is located within the same alpha helix. Sidechain also forms hydrogen bond with the backbones of K911 and Q915 (also a DCP)	E	6vsb	PDB	932	Located on protein surface, part of alpha helix. Lack of hydrogen bonding with nonpolar Gly in this position could affect the stability of the alpha helical structure compared with SARS-CoV	E	Likely - conformational change
Q949K	Q915	K915	949	1	Spike	From Polar_uncharged to Positive	5xlr	PDB	915	Located on protein surface, part of alpha helix	E	6vsb	PDB	933	Located on protein surface, part of alpha helix	E	Possible - alteration of sidechain/ligand interactions
T955S	T921	S921	955	1	Spike	Conservative change	5xlr	PDB	921	Located on protein surface, within a loop between two alpha helices	E	6vsb	PDB	939	Located on protein surface, part of alpha helix	E	Unlikely
T959S	T925	S925	959	1	Spike	Conservative change	5xlr	PDB	925	Located on protein surface, within a loop between two alpha helices. Sidechain forms hyrogen bond with the sidechain of S924	E	6vsb	PDB	943	Located on protein surface, in a loop between two alpha helices. Hydrogen bonding is not observed between S943 and the residue equivalent to S924 in SARS-CoV (A942) because it is nonpolar (however, mutagenesis of the SARS-CoV model suggests a Ser residue in this position would be able to form a hydrogen bond with S924)	E	Unlikely
R1089K	R1055	K1055	1089	2	Spike	Conservative change	5xlr	PDB	1055	Located on protein surface, start of beta sheet. Sidechain appears to point across the surface of the protein	E	6vsb	PDB	1073	Located on protein surface, part of beta sheet	E	Unlikely
E1100D	E1066	D1066	1100	2	Spike	Conservative change	5xlr	PDB	1066	Located on protein surface, within a loop between two beta sheets	E	6vsb	PDB	1084	Located on protein surface, within a loop between two beta sheets	E	Unlikely
Y1104H	Y1070	H1070	1104	2	Spike	From Hydrophobic to Positive	5xlr	PDB	1070	Located on protein surface, partially covered by overlying region of the polypeptide chain	E	6vsb	PDB	1088	Partially buried residue, part of beta sheet	E	Possible - alteration of sidechain/ligand interactions
F1113S	F1079	S1079	1113	-2	Spike	From Hydrophobic to Polar_uncharged	5xlr	PDB	1079	Partially buried reside, possibly in pocket surrounded by aromatic sidechains (within 5Å of F1057, F1077, W1084 and F1085)	E	6vsb	PDB	1097	Partially buried reside, part of beta sheet, possibly in pocket surrounded by aromatic sidechains (within 5Å of F1075, F1095, W1102 and F1103). Sidechain forms hydrogen bond with H1101, which is located in a neighbouring beta sheet. Hydrogen bond may coordinate the structure in this region by maintaining the proximity of the two beta sheets. Lack of hydrogen bonding with nonpolar Phe in this posi…	B	Possible - conformational change
S1117H	S1083	H1083	1117	-1	Spike	From Polar_uncharged to Positive	5xlr	PDB	1083	Partially buried residue, in a loop in the protein structure. Sidechain forms hydrogen bond with the sidechain of N1080, which is located on the opposite arm of the loop. Hydrogen bond may coordinate the structure by maintaining the proximity of the two arms of the loop	E	6vsb	PDB	1101	Located on protein surface, start of beta sheet/loop between two beta sheets. Sidechain forms hydrogen bond with the backbone of W1102, located within the same beta sheet. Sidechain appears to be rotated away from the opposite arm of the loop between the beta sheets, unlike in SARS-CoV, so hydrogen bonding with this residue may not occur with the equivalent residue to N1080 in SARS-CoV (N1098 in …	E	Possible – conformational change and alteration of sidechain/ligand interactions
F1126Y	F1092	Y1092	1126	3	Spike	Conservative change	5xlr	PDB	1092	Located on protein surface. Sidechain appears to point across the surface of the protein	E	6vsb	PDB	1110	Located on protein surface. Sidechain appears to point across the surface of the protein. Residue appears surrounded by aromatic sidechains (within 5Å of F1075, F1103, F1109). Sidechain does not appear to form hydrogen bonds with any neighbouring residues, so change may be accommodated	E	Unlikely
S1127E	S1093	E1093	1127	0	Spike	From Polar_uncharged to Negative	5xlr	PDB	1093	Located on protein surface. Sidechain forms hydrogen bonds with the sidechain and backbone of Q1095, which appears to coordinate a turn in the structure	E	6vsb	PDB	1111	Located on protein surface. Sidechain forms hydrogen bonds with Q1106 (Q1088 in SARS-CoV), which is located on the opposite arm of a loop to E1111 nd results in a smaller distance between these two regions of the protein compared with the equivalent regions in SARS-CoV (distance between alpha carbons of S1093 and Q1088 = 7.8Å in SARS-CoV; distance between alpha carbons of E1111 and Q1106 = 6.7Å i…	E	Possible - conformational change and alteration of sidechain/ligand interactions
I1149V	I1115	V1115	1149	3	Spike	Conservative change	5xlr	PDB	1115	Located on protein surface. Sidechain appears to point inwards towards protein	E	6vsb	PDB	1133	Located on protein surface, start of short beta sheet. Sidechain appears to point inwards towards protein	E	Unlikely
V1238I	V1198	I1198	1238	3	Spike	Conservative change
A1270C	A1229	C1229	1270	0	Spike	From Hydrophobic to Special
P25Q	P17	Q17	25	-1	3a	From Special to Polar_uncharged
T36F	T28	F28	36	-2	3a	From Polar_uncharged to Hydrophobic
A72T	A64	T64	72	0	3a	From Hydrophobic to Polar_uncharged	c6xdcB	Phyre2	64	Located on protein surface, in a loop between two alpha helices	E	6xdc	PDB	64	Located on protein surface, in a loop between two alpha helices	E	Unlikely
Q118P	Q104	P104	118	-1	3a	From Polar_uncharged to Special	c6xdcB	Phyre2	104	Located on protein surface, part of alpha helix	E	6xdc	PDB	104	Located on protein surface, part of alpha helix. Change to large Pro residue could affect conformation at the end of the alpha helix	E	Possible - conformational change
C131S	C117	S117	131	-1	3a	From Special to Polar_uncharged	c6xdcB	Phyre2	117	Located on protein surface, part of alpha helix	E	6xdc	PDB	117	Located on protein surface, part of alpha helix. Sidechain forms hydrogen bonds with the backbones of F114 and I118, which are located within the same alpha helix. The SARS-CoV model and mutagenesis of this model suggest that a Cys residue in this position may be too long to form hydrogen bonds with neighbouring residues, which could affect the stability of the alpha helical structure	E	Possible - conformational change
A134F	A120	F120	134	-2	3a	Conservative change	c6xdcB	Phyre2	120	Located on protein surface, part of alpha helix	E	6xdc	PDB	120	Located on protein surface, part of alpha helix	E	Unlikely
C135V	C121	V121	135	-1	3a	From Special to Hydrophobic	c6xdcB	Phyre2	121	Located on protein surface, part of alpha helix	E	6xdc	PDB	121	Located on protein surface, part of alpha helix	E	Unlikely
C141L	C127	L127	141	-1	3a	From Special to Hydrophobic	c6xdcB	Phyre2	127	Located on protein surface, part of alpha helix	E	6xdc	PDB	127	Located on protein surface, part of alpha helix	E	Unlikely
K148R	K134	R134	148	2	3a	Conservative change	c6xdcB	Phyre2	134	Located on protein surface, in a loop between two alpha helices	E	6xdc	PDB	134	Located on protein surface, end of alpha helix	E	Unlikely
V161L	V147	L147	161	1	3a	Conservative change	c6xdcB	Phyre2	147	Buried residue, part of beta sheet	B	6xdc	PDB	147	Buried residue, part of beta sheet	B	Unlikely
H166N	H152	N152	166	1	3a	From Positive to Polar_uncharged	c6xdcB	Phyre2	152	Located on protein surface	E	6xdc	PDB	152	Located on protein surface	E	Unlikely
N167C	N153	C153	167	-3	3a	From Polar_uncharged to Special	c6xdcB	Phyre2	153	Located on protein surface	E	6xdc	PDB	153	Located on protein surface	E	Unlikely
D179S	D165	S165	179	0	3a	From Negative to Polar_uncharged	c6xdcB	Phyre2	165	Located on protein surface, one residue upstream of a beta sheet. Sidechain forms a salt bridge or hydrogen bond with the sidechain of K235, which is located in a neighbouring beta sheet. Bond may coordinate the structure in this region by maintaining the proximity of the two beta sheets	E	6xdc	PDB	165	Located on protein surface, one residue upstream of a beta sheet. Ser would be unable to form a salt bridge with K235 (equivalent to K235 in SARS-CoV), but subtle conformational change could facilitate the formation of a hydrogen bond between these residues, which could help stabilise the structure in this region as observed in SARS-CoV (although the interaction would be weaker)	E	Possible – conformational change and alteration of sidechain/ligand interactions
T180S	T166	S166	180	1	3a	Conservative change	c6xdcB	Phyre2	166	Located on protein surface, start of beta sheet. Sidechain forms hydrogen bond with the backbone of F233 (also a DCP), which is located in a neighbouring beta sheet. Hydrogen bond may coordinate the structure in this region by maintaining the proximity of the two beta sheets	E	6xdc	PDB	166	Located on protein surface, start of beta sheet. Sidechain appears to point away from the sidechain of F233 (equivalent to F233 in SARS-CoV, also a DCP, located in a neighbouring beta sheet), so hydrogen bonding does not appear to occur - conformational change would be necessary to bring these residues into proximity, which would stabilise the structure in this region	E	Possible - conformational change
V183I	V169	I169	183	3	3a	Conservative change	c6xdcB	Phyre2	169	Partially buried residue, part of beta sheet	E	6xdc	PDB	169	Buried residue, part of beta sheet	B	Unlikely
S190T	S176	T176	190	1	3a	Conservative change	c6xdcB	Phyre2	176	Located on protein surface, end of beta sheet	E						Unlikely
T191S	T177	S177	191	1	3a	Conservative change	c6xdcB	Phyre2	177	Located on protein surface, start of beta sheet	E						Unlikely
K193I	K179	I179	193	-3	3a	From Positive to Hydrophobic	c6xdcB	Phyre2	179	Located on protein surface, part of beta sheet	E						Possible - alteration of sidechain/ligand interactions
L194S	L180	S180	194	-2	3a	From Hydrophobic to Polar_uncharged	c6xdcB	Phyre2	180	Located on protein surface, part of beta sheet	E						Possible - conformational change
K195E	K181	E181	195	1	3a	From Positive to Negative	c6xdcB	Phyre2	181	Located on protein surface, part of beta sheet	E	6xdc	PDB	181	Located on protein surface	E	Possible - alteration of sidechain/ligand interactions
E196H	E182	H182	196	0	3a	From Negative to Positive	c6xdcB	Phyre2	182	Located on protein surface, part of beta sheet	E	6xdc	PDB	182	Located on protein surface	E	Possible - alteration of sidechain/ligand interactions
S204T	S190	T190	204	1	3a	Conservative change	c6xdcB	Phyre2	190	Located on protein surface. Sidechain forms hydrogen bonds with the sidechain of Q185 and the backbone of G188. These hydrogen bonds appear to coordinate a tight turn in the protein structure downstream of a beta sheet	E	6xdc	PDB	190	Located on protein surface, part of beta sheet. Sidechain does not appear to form hydrogen bonds with any neighbouring residues, which could affect the stability of the protein in this region	E	Possible - conformational change
D206K	D192	K192	206	-1	3a	From Negative to Positive	c6xdcB	Phyre2	192	Located on protein surface	E	6xdc	PDB	192	Located on protein surface, end of beta sheet.	E	Possible - alteration of sidechain/ligand interactions
E223S	E209	S209	223	0	3a	From Negative to Polar_uncharged	c6xdcB	Phyre2	209	Located on protein surface, start of beta sheet. Sidechain forms hydrogen bond with the sidechain of Y211, which is located within the same beta sheet	E	6xdc	PDB	209	Located on protein surface, start of beta sheet. Sidechain does not appear to form hydrogen bonds with any other residues in the beta sheet (unlike the equivalent residue in SARS-CoV), which could affect the stability of the beta sheet	E	Possible – conformational change and alteration of sidechain/ligand interactions
V224D	V210	D210	224	-3	3a	From Hydrophobic to Negative	c6xdcB	Phyre2	210	Located on protein surface, part of beta sheet. Sidechain appears to point across the surface of the protein	E	6xdc	PDB	210	Located on protein surface, part of beta sheet	E	Possible - alteration of sidechain/ligand interactions
E229Y	E215	Y215	229	-2	3a	From Negative to Hydrophobic	c6xdcB	Phyre2	215	Located on protein surface, part of beta sheet	E	6xdc	PDB	215	Located on protein surface, part of beta sheet	E	Possible - alteration of sidechain/ligand interactions
T234S	T220	S220	234	1	3a	Conservative change	c6xdcB	Phyre2	220	Located on protein surface	E	6xdc	PDB	220	Located on protein surface, part of alpha helix	E	Unlikely
F248Y	F233	Y233	248	3	3a	Conservative change	c6xdcB	Phyre2	233	Partially buried residue, part of beta sheet	E	6xdc	PDB	233	Buried residue, part of beta sheet	B	Unlikely
L251I	L236	I236	251	2	3a	Conservative change	c6xdcB	Phyre2	236	Located on protein surface	E	6xdc	PDB	236	Located on protein surface	E	Unlikely
K253D	K238	D238	253	-1	3a	From Positive to Negative	c6xdcB	Phyre2	238	Located on protein surface	E	6xdc	PDB	238	Located on protein surface	E	Possible - alteration of sidechain/ligand interactions
P256E	P241	E241	256	-1	3a	From Special to Negative
N258H	N242	H242	258	1	3a	From Polar_uncharged to Positive
V59F	V56	F56	59	-1	E	Conservative change	5x29	PDB	56	Located on protein surface, part of alpha helix	E	c5x29B	Phyre2	56	Located on protein surface, part of alpha helix	E	Unlikely
E72R	E69	R69	72	0	E	From Negative to Positive
M36C	M32	C32	36	-1	M	From Hydrophobic to Special							AlphaFold	33	Located on protein surface, part of alpha helix. Sidechain does not appear to form hydrogen bonds with any neighbouring residues, so change may be accommodated	E	Unlikely
V55I	V51	I51	55	3	M	Conservative change							AlphaFold	52	Located on protein surface, part of alpha helix	E	Unlikely
M142L	M133	L133	142	2	M	Conservative change							AlphaFold	134	Located on protein surface	E	Unlikely
M159I	M150	I150	159	1	M	Conservative change							AlphaFold	151	Buried residue, end of beta sheet. Although considered nonpolar, the sulphur atom of methionine has the potential to form hydrogen bonds with neighbouring residues, which could affect the structure and/or stability of the protein in this region	B	Possible - conformational change
G196A	G187	A187	196	0	M	From Special to Hydrophobic							AlphaFold	188	Located on protein surface, within a hairpin loop between two beta sheets	E	Unlikely
V42I	V37	I37	42	3	6	Conservative change
R43K	R38	K38	43	2	6	Conservative change
Q44N	Q39	N39	44	0	6	Conservative change
K51E	K46	E46	51	1	6	From Positive to Negative
E56Q	E51	Q51	56	2	6	From Negative to Polar_uncharged
E61Q	E56	Q56	61	2	6	From Negative to Polar_uncharged
G80S	G80	S80	80	0	N	From Special to Polar_uncharged	1ssk	PDB	57	Partially buried residue	E	6m3m	PDB	80	Located on protein surface, start of alpha helix. Sidechain appears to point across the surface of the protein. Sidechain forms hydrogen bonds with the sidechain of D83 and the backbone of D82, both of which are located within the same alpha helix. Lack of hydrogen bonding with nonpolar Gly at this position in SARS-CoV may affect the stability of the structure in this region, and could have contr…	E	Likely - conformational change
S121G	S121	G121	121	0	N	From Polar_uncharged to Special	1ssk	PDB	98	Located on protein surface, within a loop in the protein structure	E	6m3m	PDB	121	Located on protein surface, within a loop in the protein structure (looser loop than observed in SARS-CoV). S98 in SARS-CoV does not appear to form hydrogen bonds with any neighbouring residues, so change may be accommodated	E	Unlikely
N153A	N153	A153	153	-2	N	From Polar_uncharged to Hydrophobic
G193N	G193	N193	193	0	N	From Special to Polar_uncharged
N206T	N206	T206	206	0	N	Conservative change
G214N	G214	N214	214	0	N	From Special to Polar_uncharged
E217D	E217	D217	217	2	N	Conservative change
Q268A	Q268	A268	268	-1	N	From Polar_uncharged to Hydrophobic	2jw8	PDB	268	Located on protein surface	E	6zco	PDB	267	Located on protein surface, in a loop between two alpha helices	E	Unlikely
H335T	H335	T335	335	-2	N	From Positive to Polar_uncharged	2gib	PDB	335	Located on protein surface, part of beta sheet	E	6zco	PDB	334	Located on protein surface, end of beta sheet	E	Unlikely
Q346N	Q346	N346	346	0	N	Conservative change	2gib	PDB	346	Located on protein surface, start of alpha helix. Sidechain appears to point across the surface of the protein. Sidechain forms hydrogen bond with the sidechain of N350 (also a DCP, which is located within the same alpha helix, and N307, which is located within a neighbouring alpha helix	E	6zco	PDB	345	Located on protein surface, start of alpha helix. Sidechain forms hydrogen bond with the sidechain of D343, but appears too short to form a hydrogen bond with the sidechain of Q306. However, subtle conformational change could facilitate the formation of hydrogen bonds similar to those observed in SARS-CoV	E	Possible - conformational change
N350Q	N350	Q350	350	0	N	Conservative change	2gib	PDB	350	Partially buried residue, part of alpha helix. Sidechain forms hydrogen bond with the sidechain of Q304 (located within a neighbouring alpha helix) and Q346 (also a DCP, located within the same alpha helix)	E	6zco	PDB	349	Partially buried residue, part of alpha helix. Sidechain forms hydrogen bond with the sidechain of D343, located in a loop upstream of the alpha helix, which facilitates a tight turn in the structure upstream of the alpha helix. Greater distance between Q349 and Q303 (equivalent to N350 and Q304 in SARS-CoV) resulting from presence of other DCPs (see N345) appears to result in lack of hydrogen bo…	E	Possible - conformational change
P391Q	P391	Q391	391	-1	N	From Special to Polar_uncharged
N410Q	N410	Q410	410	0	N	Conservative change
